# Supplementary material for: Microstructural and functional analysis of PLA-based biofilm reinforced with Sechium edule
Source: Food Chem X. 2025 Oct 3;31:103130. doi: 10.1016/j.fochx.2025.103130 (PMC12549793; doi:10.1016/j.fochx.2025.103130)
Supplement: Supplementary file 6 — Supplementary material 6 [file mmc6.xlsx]

## Sheet: 0%
3997.99	1.00445	100.445
3996.58	1.00445	100.445
3995.16	1.00445	100.445
3993.75	1.00445	100.445
3992.33	1.00445	100.445
3990.91	1.00445	100.445
3989.5	1.00445	100.445
3988.08	1.00445	100.445
3986.66	1.00445	100.445
3985.25	1.00445	100.445
3983.83	1.00445	100.445
3982.42	1.00445	100.445
3981	1.00445	100.445
3979.58	1.00385	100.385
3978.17	1.00317	100.317
3976.75	1.00241	100.241
3975.34	1.00155	100.155
3973.92	1.00062	100.062
3972.5	0.99968	99.968
3971.09	0.99879	99.879
3969.67	0.997994	99.7994
3968.25	0.997296	99.7296
3966.84	0.996658	99.6658
3965.42	0.996012	99.6012
3964.01	0.99531	99.531
3962.59	0.994576	99.4576
3961.17	0.993778	99.3778
3959.76	0.992972	99.2972
3958.34	0.992181	99.2181
3956.92	0.991386	99.1386
3955.51	0.990585	99.0585
3954.09	0.989778	98.9778
3952.68	0.988919	98.8919
3951.26	0.987899	98.7899
3949.84	0.986619	98.6619
3948.43	0.985096	98.5096
3947.01	0.983475	98.3475
3945.59	0.981906	98.1906
3944.18	0.980438	98.0438
3942.76	0.97905	97.905
3941.35	0.977751	97.7751
3939.93	0.976594	97.6594
3938.51	0.975583	97.5583
3937.1	0.97459	97.459
3935.68	0.97342	97.342
3934.26	0.971938	97.1938
3932.85	0.970119	97.0119
3931.43	0.968068	96.8068
3930.02	0.966037	96.6037
3928.6	0.964307	96.4307
3927.18	0.962982	96.2982
3925.77	0.961943	96.1943
3924.35	0.960987	96.0987
3922.93	0.960043	96.0043
3921.52	0.959159	95.9159
3920.1	0.958317	95.8317
3918.69	0.957389	95.7389
3917.27	0.956291	95.6291
3915.85	0.955123	95.5123
3914.44	0.954076	95.4076
3913.02	0.953266	95.3266
3911.61	0.95271	95.271
3910.19	0.952357	95.2357
3908.77	0.952106	95.2106
3907.36	0.951794	95.1794
3905.94	0.951194	95.1194
3904.52	0.950053	95.0053
3903.11	0.94818	94.818
3901.69	0.945661	94.5661
3900.28	0.942887	94.2887
3898.86	0.940278	94.0278
3897.44	0.938137	93.8137
3896.03	0.936603	93.6603
3894.61	0.935629	93.5629
3893.19	0.935019	93.5019
3891.78	0.934573	93.4573
3890.36	0.93421	93.421
3888.95	0.934002	93.4002
3887.53	0.933975	93.3975
3886.11	0.933668	93.3668
3884.7	0.932989	93.2989
3883.28	0.932238	93.2238
3881.86	0.931779	93.1779
3880.45	0.931769	93.1769
3879.03	0.932194	93.2194
3877.62	0.932979	93.2979
3876.2	0.933919	93.3919
3874.78	0.934681	93.4681
3873.37	0.934937	93.4937
3871.95	0.934465	93.4465
3870.53	0.933236	93.3236
3869.12	0.931495	93.1495
3867.7	0.929713	92.9713
3866.29	0.928262	92.8262
3864.87	0.927208	92.7208
3863.45	0.926472	92.6472
3862.04	0.926	92.6
3860.62	0.925782	92.5782
3859.2	0.925755	92.5755
3857.79	0.925787	92.5787
3856.37	0.925676	92.5676
3854.96	0.925216	92.5216
3853.54	0.924185	92.4185
3852.12	0.922404	92.2404
3850.71	0.920748	92.0748
3849.29	0.919797	91.9797
3847.88	0.91963	91.963
3846.46	0.920103	92.0103
3845.04	0.921011	92.1011
3843.63	0.922105	92.2105
3842.21	0.923074	92.3074
3840.79	0.923635	92.3635
3839.38	0.92364	92.364
3837.96	0.923134	92.3134
3836.55	0.922362	92.2362
3835.13	0.921623	92.1623
3833.71	0.921073	92.1073
3832.3	0.920733	92.0733
3830.88	0.920581	92.0581
3829.46	0.920617	92.0617
3828.05	0.920836	92.0836
3826.63	0.921163	92.1163
3825.22	0.921437	92.1437
3823.8	0.921459	92.1459
3822.38	0.921055	92.1055
3820.97	0.920171	92.0171
3819.55	0.918938	91.8938
3818.13	0.917724	91.7724
3816.72	0.916982	91.6982
3815.3	0.91658	91.658
3813.89	0.916349	91.6349
3812.47	0.916195	91.6195
3811.05	0.915993	91.5993
3809.64	0.915589	91.5589
3808.22	0.914845	91.4845
3806.8	0.913698	91.3698
3805.39	0.912199	91.2199
3803.97	0.910492	91.0492
3802.56	0.908661	90.8661
3801.14	0.906732	90.6732
3799.72	0.904791	90.4791
3798.31	0.90304	90.304
3796.89	0.901608	90.1608
3795.47	0.900517	90.0517
3794.06	0.899734	89.9734
3792.64	0.899187	89.9187
3791.23	0.898772	89.8772
3789.81	0.898399	89.8399
3788.39	0.898017	89.8017
3786.98	0.897614	89.7614
3785.56	0.897227	89.7227
3784.15	0.896854	89.6854
3782.73	0.896423	89.6423
3781.31	0.895959	89.5959
3779.9	0.8955	89.55
3778.48	0.895008	89.5008
3777.06	0.894401	89.4401
3775.65	0.893677	89.3677
3774.23	0.892878	89.2878
3772.82	0.89201	89.201
3771.4	0.891023	89.1023
3769.98	0.88986	88.986
3768.57	0.888468	88.8468
3767.15	0.886893	88.6893
3765.73	0.885296	88.5296
3764.32	0.883814	88.3814
3762.9	0.88245	88.245
3761.49	0.881125	88.1125
3760.07	0.879709	87.9709
3758.65	0.878058	87.8058
3757.24	0.876086	87.6086
3755.82	0.87378	87.378
3754.4	0.871105	87.1105
3752.99	0.867989	86.7989
3751.57	0.864409	86.4409
3750.16	0.860377	86.0377
3748.74	0.856051	85.6051
3747.32	0.851661	85.1661
3745.91	0.84726	84.726
3744.49	0.842802	84.2802
3743.07	0.83834	83.834
3741.66	0.834107	83.4107
3740.24	0.830268	83.0268
3738.83	0.82682	82.682
3737.41	0.823689	82.3689
3735.99	0.820834	82.0834
3734.58	0.818222	81.8222
3733.16	0.815913	81.5913
3731.74	0.814067	81.4067
3730.33	0.812748	81.2748
3728.91	0.811879	81.1879
3727.5	0.811294	81.1294
3726.08	0.810803	81.0803
3724.66	0.810263	81.0263
3723.25	0.809572	80.9572
3721.83	0.808661	80.8661
3720.42	0.807512	80.7512
3719	0.806154	80.6154
3717.58	0.804635	80.4635
3716.17	0.802953	80.2953
3714.75	0.801074	80.1074
3713.33	0.798873	79.8873
3711.92	0.796163	79.6163
3710.5	0.792846	79.2846
3709.09	0.78902	78.902
3707.67	0.784876	78.4876
3706.25	0.780473	78.0473
3704.84	0.775718	77.5718
3703.42	0.77048	77.048
3702	0.764697	76.4697
3700.59	0.758421	75.8421
3699.17	0.751791	75.1791
3697.76	0.74488	74.488
3696.34	0.737596	73.7596
3694.92	0.729781	72.9781
3693.51	0.721287	72.1287
3692.09	0.711994	71.1994
3690.67	0.701833	70.1833
3689.26	0.690821	69.0821
3687.84	0.679111	67.9111
3686.43	0.666918	66.6918
3685.01	0.654317	65.4317
3683.59	0.641227	64.1227
3682.18	0.627515	62.7515
3680.76	0.61312	61.312
3679.34	0.598071	59.8071
3677.93	0.582446	58.2446
3676.51	0.566358	56.6358
3675.1	0.549984	54.9984
3673.68	0.533531	53.3531
3672.26	0.517118	51.7118
3670.85	0.500737	50.0737
3669.43	0.4844	48.44
3668.01	0.468232	46.8232
3666.6	0.452377	45.2377
3665.18	0.436865	43.6865
3663.77	0.421609	42.1609
3662.35	0.406495	40.6495
3660.93	0.391466	39.1466
3659.52	0.376514	37.6514
3658.1	0.361647	36.1647
3656.69	0.346906	34.6906
3655.27	0.33238	33.238
3653.85	0.318157	31.8157
3652.44	0.304219	30.4219
3651.02	0.290439	29.0439
3649.6	0.27673	27.673
3648.19	0.263131	26.3131
3646.77	0.249775	24.9775
3645.36	0.236754	23.6754
3643.94	0.224081	22.4081
3642.52	0.211757	21.1757
3641.11	0.199805	19.9805
3639.69	0.188261	18.8261
3638.27	0.177114	17.7114
3636.86	0.166326	16.6326
3635.44	0.155906	15.5906
3634.03	0.145882	14.5882
3632.61	0.136236	13.6236
3631.19	0.126908	12.6908
3629.78	0.11786	11.786
3628.36	0.109125	10.9125
3626.94	0.100793	10.0793
3625.53	0.092926	9.2926
3624.11	0.085531	8.5531
3622.7	0.078597	7.8597
3621.28	0.072111	7.2111
3619.86	0.066052	6.6052
3618.45	0.060401	6.0401
3617.03	0.055166	5.5166
3615.61	0.050384	5.0384
3614.2	0.04608	4.608
3612.78	0.042243	4.2243
3611.37	0.038802	3.8802
3609.95	0.035677	3.5677
3608.53	0.032812	3.2812
3607.12	0.030173	3.0173
3605.7	0.027734	2.7734
3604.29	0.025466	2.5466
3602.87	0.023335	2.3335
3601.45	0.021309	2.1309
3600.04	0.019372	1.9372
3598.62	0.017514	1.7514
3597.2	0.015735	1.5735
3595.79	0.014052	1.4052
3594.37	0.012495	1.2495
3592.96	0.011087	1.1087
3591.54	0.009809	0.9809
3590.12	0.008634	0.8634
3588.71	0.007547	0.7547
3587.29	0.006548	0.6548
3585.87	0.005644	0.5644
3584.46	0.004838	0.4838
3583.04	0.004123	0.4123
3581.63	0.003487	0.3487
3580.21	0.002919	0.2919
3578.79	0.002417	0.2417
3577.38	0.001985	0.1985
3575.96	0.001625	0.1625
3574.54	0.001336	0.1336
3573.13	0.001116	0.1116
3571.71	0.000959	0.0959
3570.3	0.000858	0.0858
3568.88	0.0008	0.08
3567.46	0.000774	0.0774
3566.05	0.000777	0.0777
3564.63	0.000805	0.0805
3563.21	0.000849	0.0849
3561.8	0.000905	0.0905
3560.38	0.000971	0.0971
3558.97	0.001041	0.1041
3557.55	0.001109	0.1109
3556.13	0.001171	0.1171
3554.72	0.001225	0.1225
3553.3	0.001269	0.1269
3551.88	0.001303	0.1303
3550.47	0.001323	0.1323
3549.05	0.001328	0.1328
3547.64	0.001321	0.1321
3546.22	0.001306	0.1306
3544.8	0.001292	0.1292
3543.39	0.001284	0.1284
3541.97	0.001284	0.1284
3540.56	0.001295	0.1295
3539.14	0.001314	0.1314
3537.72	0.001343	0.1343
3536.31	0.001379	0.1379
3534.89	0.00142	0.142
3533.47	0.001463	0.1463
3532.06	0.001507	0.1507
3530.64	0.001548	0.1548
3529.23	0.001584	0.1584
3527.81	0.001613	0.1613
3526.39	0.001632	0.1632
3524.98	0.001639	0.1639
3523.56	0.001632	0.1632
3522.14	0.00161	0.161
3520.73	0.001575	0.1575
3519.31	0.001528	0.1528
3517.9	0.001472	0.1472
3516.48	0.001409	0.1409
3515.06	0.001343	0.1343
3513.65	0.001277	0.1277
3512.23	0.001213	0.1213
3510.81	0.001152	0.1152
3509.4	0.001096	0.1096
3507.98	0.001042	0.1042
3506.57	0.000993	0.0993
3505.15	0.000948	0.0948
3503.73	0.000909	0.0909
3502.32	0.000876	0.0876
3500.9	0.000848	0.0848
3499.48	0.000824	0.0824
3498.07	0.000802	0.0802
3496.65	0.000783	0.0783
3495.24	0.000764	0.0764
3493.82	0.000745	0.0745
3492.4	0.000723	0.0723
3490.99	0.0007	0.07
3489.57	0.000676	0.0676
3488.15	0.000652	0.0652
3486.74	0.000631	0.0631
3485.32	0.000615	0.0615
3483.91	0.000603	0.0603
3482.49	0.000597	0.0597
3481.07	0.000594	0.0594
3479.66	0.000593	0.0593
3478.24	0.000594	0.0594
3476.83	0.000597	0.0597
3475.41	0.0006	0.06
3473.99	0.000604	0.0604
3472.58	0.00061	0.061
3471.16	0.000619	0.0619
3469.74	0.000628	0.0628
3468.33	0.000637	0.0637
3466.91	0.000645	0.0645
3465.5	0.00065	0.065
3464.08	0.000654	0.0654
3462.66	0.000655	0.0655
3461.25	0.000651	0.0651
3459.83	0.000642	0.0642
3458.41	0.000628	0.0628
3457	0.000611	0.0611
3455.58	0.000592	0.0592
3454.17	0.000571	0.0571
3452.75	0.00055	0.055
3451.33	0.000529	0.0529
3449.92	0.000509	0.0509
3448.5	0.000489	0.0489
3447.08	0.000469	0.0469
3445.67	0.00045	0.045
3444.25	0.000434	0.0434
3442.84	0.000422	0.0422
3441.42	0.000414	0.0414
3440	0.00041	0.041
3438.59	0.000408	0.0408
3437.17	0.000406	0.0406
3435.75	0.000401	0.0401
3434.34	0.000395	0.0395
3432.92	0.000389	0.0389
3431.51	0.000381	0.0381
3430.09	0.000373	0.0373
3428.67	0.000363	0.0363
3427.26	0.000354	0.0354
3425.84	0.000345	0.0345
3424.42	0.000338	0.0338
3423.01	0.000335	0.0335
3421.59	0.000336	0.0336
3420.18	0.000341	0.0341
3418.76	0.000351	0.0351
3417.34	0.000365	0.0365
3415.93	0.000383	0.0383
3414.51	0.000405	0.0405
3413.1	0.000431	0.0431
3411.68	0.000462	0.0462
3410.26	0.000498	0.0498
3408.85	0.000536	0.0536
3407.43	0.000576	0.0576
3406.01	0.000614	0.0614
3404.6	0.000646	0.0646
3403.18	0.000671	0.0671
3401.77	0.000691	0.0691
3400.35	0.000708	0.0708
3398.93	0.00072	0.072
3397.52	0.000727	0.0727
3396.1	0.000727	0.0727
3394.68	0.000721	0.0721
3393.27	0.000709	0.0709
3391.85	0.000693	0.0693
3390.44	0.000675	0.0675
3389.02	0.000654	0.0654
3387.6	0.000631	0.0631
3386.19	0.000607	0.0607
3384.77	0.000583	0.0583
3383.35	0.00056	0.056
3381.94	0.00054	0.054
3380.52	0.000523	0.0523
3379.11	0.000509	0.0509
3377.69	0.000497	0.0497
3376.27	0.000488	0.0488
3374.86	0.000482	0.0482
3373.44	0.000478	0.0478
3372.02	0.000474	0.0474
3370.61	0.000472	0.0472
3369.19	0.000471	0.0471
3367.78	0.000473	0.0473
3366.36	0.000477	0.0477
3364.94	0.00048	0.048
3363.53	0.000482	0.0482
3362.11	0.000481	0.0481
3360.69	0.000481	0.0481
3359.28	0.000481	0.0481
3357.86	0.000481	0.0481
3356.45	0.000481	0.0481
3355.03	0.000479	0.0479
3353.61	0.000477	0.0477
3352.2	0.000476	0.0476
3350.78	0.000477	0.0477
3349.37	0.00048	0.048
3347.95	0.000483	0.0483
3346.53	0.000486	0.0486
3345.12	0.000487	0.0487
3343.7	0.000486	0.0486
3342.28	0.000484	0.0484
3340.87	0.000479	0.0479
3339.45	0.000471	0.0471
3338.04	0.00046	0.046
3336.62	0.000447	0.0447
3335.2	0.000432	0.0432
3333.79	0.000416	0.0416
3332.37	0.000399	0.0399
3330.95	0.000381	0.0381
3329.54	0.000366	0.0366
3328.12	0.000353	0.0353
3326.71	0.000345	0.0345
3325.29	0.00034	0.034
3323.87	0.000338	0.0338
3322.46	0.000339	0.0339
3321.04	0.000343	0.0343
3319.62	0.000351	0.0351
3318.21	0.000363	0.0363
3316.79	0.000378	0.0378
3315.38	0.000393	0.0393
3313.96	0.000406	0.0406
3312.54	0.000415	0.0415
3311.13	0.00042	0.042
3309.71	0.00042	0.042
3308.29	0.000415	0.0415
3306.88	0.000407	0.0407
3305.46	0.000394	0.0394
3304.05	0.000379	0.0379
3302.63	0.000362	0.0362
3301.21	0.000343	0.0343
3299.8	0.000325	0.0325
3298.38	0.000307	0.0307
3296.96	0.000292	0.0292
3295.55	0.000282	0.0282
3294.13	0.000276	0.0276
3292.72	0.000276	0.0276
3291.3	0.000281	0.0281
3289.88	0.000291	0.0291
3288.47	0.000305	0.0305
3287.05	0.000323	0.0323
3285.64	0.000343	0.0343
3284.22	0.000363	0.0363
3282.8	0.000382	0.0382
3281.39	0.000397	0.0397
3279.97	0.000408	0.0408
3278.55	0.000416	0.0416
3277.14	0.00042	0.042
3275.72	0.000422	0.0422
3274.31	0.00042	0.042
3272.89	0.000415	0.0415
3271.47	0.000405	0.0405
3270.06	0.000392	0.0392
3268.64	0.000375	0.0375
3267.22	0.000356	0.0356
3265.81	0.000336	0.0336
3264.39	0.000316	0.0316
3262.98	0.000298	0.0298
3261.56	0.000283	0.0283
3260.14	0.000272	0.0272
3258.73	0.000265	0.0265
3257.31	0.000261	0.0261
3255.89	0.00026	0.026
3254.48	0.000262	0.0262
3253.06	0.000266	0.0266
3251.65	0.000271	0.0271
3250.23	0.000277	0.0277
3248.81	0.000284	0.0284
3247.4	0.000292	0.0292
3245.98	0.000302	0.0302
3244.56	0.000313	0.0313
3243.15	0.000323	0.0323
3241.73	0.000332	0.0332
3240.32	0.000338	0.0338
3238.9	0.000341	0.0341
3237.48	0.00034	0.034
3236.07	0.000339	0.0339
3234.65	0.000336	0.0336
3233.23	0.000334	0.0334
3231.82	0.000333	0.0333
3230.4	0.000333	0.0333
3228.99	0.000335	0.0335
3227.57	0.000337	0.0337
3226.15	0.000339	0.0339
3224.74	0.000341	0.0341
3223.32	0.000343	0.0343
3221.91	0.000344	0.0344
3220.49	0.000345	0.0345
3219.07	0.000345	0.0345
3217.66	0.000345	0.0345
3216.24	0.000344	0.0344
3214.82	0.000344	0.0344
3213.41	0.000342	0.0342
3211.99	0.000338	0.0338
3210.58	0.00033	0.033
3209.16	0.000319	0.0319
3207.74	0.000307	0.0307
3206.33	0.000293	0.0293
3204.91	0.000279	0.0279
3203.49	0.000266	0.0266
3202.08	0.000256	0.0256
3200.66	0.000249	0.0249
3199.25	0.000244	0.0244
3197.83	0.000243	0.0243
3196.41	0.000244	0.0244
3195	0.000249	0.0249
3193.58	0.000257	0.0257
3192.16	0.000268	0.0268
3190.75	0.000281	0.0281
3189.33	0.000297	0.0297
3187.92	0.000314	0.0314
3186.5	0.000332	0.0332
3185.08	0.000352	0.0352
3183.67	0.000372	0.0372
3182.25	0.00039	0.039
3180.83	0.000406	0.0406
3179.42	0.000418	0.0418
3178	0.000428	0.0428
3176.59	0.000435	0.0435
3175.17	0.00044	0.044
3173.75	0.000443	0.0443
3172.34	0.000445	0.0445
3170.92	0.000444	0.0444
3169.5	0.000442	0.0442
3168.09	0.000439	0.0439
3166.67	0.000433	0.0433
3165.26	0.000426	0.0426
3163.84	0.000419	0.0419
3162.42	0.000412	0.0412
3161.01	0.000406	0.0406
3159.59	0.000399	0.0399
3158.18	0.000391	0.0391
3156.76	0.000383	0.0383
3155.34	0.000374	0.0374
3153.93	0.000365	0.0365
3152.51	0.000356	0.0356
3151.09	0.000345	0.0345
3149.68	0.000333	0.0333
3148.26	0.000321	0.0321
3146.85	0.00031	0.031
3145.43	0.000301	0.0301
3144.01	0.000295	0.0295
3142.6	0.000292	0.0292
3141.18	0.000291	0.0291
3139.76	0.000292	0.0292
3138.35	0.000297	0.0297
3136.93	0.000304	0.0304
3135.52	0.000314	0.0314
3134.1	0.000325	0.0325
3132.68	0.000338	0.0338
3131.27	0.000351	0.0351
3129.85	0.000365	0.0365
3128.43	0.000378	0.0378
3127.02	0.000388	0.0388
3125.6	0.000395	0.0395
3124.19	0.000398	0.0398
3122.77	0.000399	0.0399
3121.35	0.000396	0.0396
3119.94	0.000389	0.0389
3118.52	0.000376	0.0376
3117.1	0.00036	0.036
3115.69	0.000342	0.0342
3114.27	0.000324	0.0324
3112.86	0.000309	0.0309
3111.44	0.000295	0.0295
3110.02	0.000282	0.0282
3108.61	0.000271	0.0271
3107.19	0.000262	0.0262
3105.77	0.000256	0.0256
3104.36	0.000254	0.0254
3102.94	0.000253	0.0253
3101.53	0.000254	0.0254
3100.11	0.000255	0.0255
3098.69	0.000257	0.0257
3097.28	0.00026	0.026
3095.86	0.00026	0.026
3094.45	0.000258	0.0258
3093.03	0.000254	0.0254
3091.61	0.00025	0.025
3090.2	0.000247	0.0247
3088.78	0.000244	0.0244
3087.36	0.000242	0.0242
3085.95	0.000242	0.0242
3084.53	0.000243	0.0243
3083.12	0.00025	0.025
3081.7	0.000263	0.0263
3080.28	0.000283	0.0283
3078.87	0.000309	0.0309
3077.45	0.000341	0.0341
3076.03	0.000378	0.0378
3074.62	0.000421	0.0421
3073.2	0.00047	0.047
3071.79	0.000524	0.0524
3070.37	0.000583	0.0583
3068.95	0.000647	0.0647
3067.54	0.000714	0.0714
3066.12	0.000784	0.0784
3064.7	0.000856	0.0856
3063.29	0.00093	0.093
3061.87	0.001006	0.1006
3060.46	0.001086	0.1086
3059.04	0.00117	0.117
3057.62	0.00126	0.126
3056.21	0.001356	0.1356
3054.79	0.001457	0.1457
3053.37	0.001564	0.1564
3051.96	0.001678	0.1678
3050.54	0.001799	0.1799
3049.13	0.001928	0.1928
3047.71	0.002065	0.2065
3046.29	0.002211	0.2211
3044.88	0.002366	0.2366
3043.46	0.002531	0.2531
3042.04	0.002706	0.2706
3040.63	0.002893	0.2893
3039.21	0.003092	0.3092
3037.8	0.003302	0.3302
3036.38	0.003526	0.3526
3034.96	0.003762	0.3762
3033.55	0.00401	0.401
3032.13	0.004269	0.4269
3030.72	0.004541	0.4541
3029.3	0.004825	0.4825
3027.88	0.005123	0.5123
3026.47	0.005433	0.5433
3025.05	0.005755	0.5755
3023.63	0.006088	0.6088
3022.22	0.006432	0.6432
3020.8	0.006784	0.6784
3019.39	0.007145	0.7145
3017.97	0.007512	0.7512
3016.55	0.007887	0.7887
3015.14	0.008267	0.8267
3013.72	0.008652	0.8652
3012.3	0.009039	0.9039
3010.89	0.009426	0.9426
3009.47	0.009811	0.9811
3008.06	0.01019	1.019
3006.64	0.010559	1.0559
3005.22	0.010914	1.0914
3003.81	0.01125	1.125
3002.39	0.011562	1.1562
3000.97	0.011843	1.1843
2999.56	0.012087	1.2087
2998.14	0.012287	1.2287
2996.73	0.012437	1.2437
2995.31	0.012529	1.2529
2993.89	0.012558	1.2558
2992.48	0.012515	1.2515
2991.06	0.012395	1.2395
2989.64	0.012195	1.2195
2988.23	0.011913	1.1913
2986.81	0.011548	1.1548
2985.4	0.011103	1.1103
2983.98	0.010581	1.0581
2982.56	0.009988	0.9988
2981.15	0.009333	0.9333
2979.73	0.008626	0.8626
2978.31	0.007879	0.7879
2976.9	0.007106	0.7106
2975.48	0.006323	0.6323
2974.07	0.005544	0.5544
2972.65	0.004786	0.4786
2971.23	0.004063	0.4063
2969.82	0.003385	0.3385
2968.4	0.002765	0.2765
2966.99	0.002212	0.2212
2965.57	0.001729	0.1729
2964.15	0.001322	0.1322
2962.74	0.000989	0.0989
2961.32	0.000726	0.0726
2959.9	0.000529	0.0529
2958.49	0.00039	0.039
2957.07	0.000301	0.0301
2955.66	0.000254	0.0254
2954.24	0.000239	0.0239
2952.82	0.000249	0.0249
2951.41	0.000272	0.0272
2949.99	0.000302	0.0302
2948.57	0.000332	0.0332
2947.16	0.000358	0.0358
2945.74	0.000379	0.0379
2944.33	0.000391	0.0391
2942.91	0.000395	0.0395
2941.49	0.000392	0.0392
2940.08	0.000382	0.0382
2938.66	0.000367	0.0367
2937.24	0.00035	0.035
2935.83	0.000331	0.0331
2934.41	0.000313	0.0313
2933	0.000298	0.0298
2931.58	0.000287	0.0287
2930.16	0.000279	0.0279
2928.75	0.000275	0.0275
2927.33	0.000274	0.0274
2925.91	0.000276	0.0276
2924.5	0.000281	0.0281
2923.08	0.000289	0.0289
2921.67	0.0003	0.03
2920.25	0.000313	0.0313
2918.83	0.000325	0.0325
2917.42	0.000336	0.0336
2916	0.000346	0.0346
2914.58	0.000355	0.0355
2913.17	0.000364	0.0364
2911.75	0.000372	0.0372
2910.34	0.000378	0.0378
2908.92	0.000382	0.0382
2907.5	0.000384	0.0384
2906.09	0.000384	0.0384
2904.67	0.000381	0.0381
2903.26	0.000375	0.0375
2901.84	0.000366	0.0366
2900.42	0.000354	0.0354
2899.01	0.000339	0.0339
2897.59	0.000322	0.0322
2896.17	0.000303	0.0303
2894.76	0.000285	0.0285
2893.34	0.000271	0.0271
2891.93	0.000262	0.0262
2890.51	0.000261	0.0261
2889.09	0.000268	0.0268
2887.68	0.000282	0.0282
2886.26	0.000304	0.0304
2884.84	0.000332	0.0332
2883.43	0.000369	0.0369
2882.01	0.000415	0.0415
2880.6	0.000469	0.0469
2879.18	0.000532	0.0532
2877.76	0.0006	0.06
2876.35	0.000673	0.0673
2874.93	0.000749	0.0749
2873.51	0.000828	0.0828
2872.1	0.000908	0.0908
2870.68	0.000987	0.0987
2869.27	0.001064	0.1064
2867.85	0.001138	0.1138
2866.43	0.00121	0.121
2865.02	0.00128	0.128
2863.6	0.001349	0.1349
2862.18	0.001419	0.1419
2860.77	0.001493	0.1493
2859.35	0.001574	0.1574
2857.94	0.001663	0.1663
2856.52	0.001762	0.1762
2855.1	0.001871	0.1871
2853.69	0.001989	0.1989
2852.27	0.00212	0.212
2850.85	0.002264	0.2264
2849.44	0.002424	0.2424
2848.02	0.002601	0.2601
2846.61	0.002794	0.2794
2845.19	0.003003	0.3003
2843.77	0.003228	0.3228
2842.36	0.00347	0.347
2840.94	0.003729	0.3729
2839.53	0.004004	0.4004
2838.11	0.004294	0.4294
2836.69	0.004602	0.4602
2835.28	0.004927	0.4927
2833.86	0.005271	0.5271
2832.44	0.005639	0.5639
2831.03	0.006033	0.6033
2829.61	0.006461	0.6461
2828.2	0.006929	0.6929
2826.78	0.007446	0.7446
2825.36	0.008019	0.8019
2823.95	0.008653	0.8653
2822.53	0.009357	0.9357
2821.11	0.010138	1.0138
2819.7	0.011	1.1
2818.28	0.011951	1.1951
2816.87	0.012993	1.2993
2815.45	0.014128	1.4128
2814.03	0.015355	1.5355
2812.62	0.016674	1.6674
2811.2	0.01808	1.808
2809.78	0.019566	1.9566
2808.37	0.021124	2.1124
2806.95	0.022742	2.2742
2805.54	0.024409	2.4409
2804.12	0.026111	2.6111
2802.7	0.027837	2.7837
2801.29	0.029575	2.9575
2799.87	0.03131	3.131
2798.45	0.033034	3.3034
2797.04	0.034734	3.4734
2795.62	0.036404	3.6404
2794.21	0.038033	3.8033
2792.79	0.039616	3.9616
2791.37	0.041146	4.1146
2789.96	0.042618	4.2618
2788.54	0.044029	4.4029
2787.12	0.045378	4.5378
2785.71	0.046663	4.6663
2784.29	0.047885	4.7885
2782.88	0.049044	4.9044
2781.46	0.050144	5.0144
2780.04	0.051186	5.1186
2778.63	0.052172	5.2172
2777.21	0.053105	5.3105
2775.8	0.053986	5.3986
2774.38	0.054818	5.4818
2772.96	0.055602	5.5602
2771.55	0.056344	5.6344
2770.13	0.05705	5.705
2768.71	0.057724	5.7724
2767.3	0.058372	5.8372
2765.88	0.059001	5.9001
2764.47	0.059616	5.9616
2763.05	0.060224	6.0224
2761.63	0.06083	6.083
2760.22	0.061442	6.1442
2758.8	0.062066	6.2066
2757.38	0.06271	6.271
2755.97	0.06338	6.338
2754.55	0.064085	6.4085
2753.14	0.064831	6.4831
2751.72	0.065625	6.5625
2750.3	0.066472	6.6472
2748.89	0.067377	6.7377
2747.47	0.068343	6.8343
2746.05	0.069369	6.9369
2744.64	0.070457	7.0457
2743.22	0.071604	7.1604
2741.81	0.072809	7.2809
2740.39	0.074067	7.4067
2738.97	0.075375	7.5375
2737.56	0.076729	7.6729
2736.14	0.078124	7.8124
2734.72	0.079552	7.9552
2733.31	0.081005	8.1005
2731.89	0.082475	8.2475
2730.48	0.083954	8.3954
2729.06	0.085432	8.5432
2727.64	0.0869	8.69
2726.23	0.08835	8.835
2724.81	0.089773	8.9773
2723.39	0.091164	9.1164
2721.98	0.092516	9.2516
2720.56	0.093825	9.3825
2719.15	0.095087	9.5087
2717.73	0.096299	9.6299
2716.31	0.097459	9.7459
2714.9	0.098567	9.8567
2713.48	0.099621	9.9621
2712.07	0.100625	10.0625
2710.65	0.101581	10.1581
2709.23	0.102492	10.2492
2707.82	0.103364	10.3364
2706.4	0.104204	10.4204
2704.98	0.105016	10.5016
2703.57	0.105809	10.5809
2702.15	0.106588	10.6588
2700.74	0.10736	10.736
2699.32	0.108128	10.8128
2697.9	0.108899	10.8899
2696.49	0.109675	10.9675
2695.07	0.110462	11.0462
2693.65	0.111264	11.1264
2692.24	0.112085	11.2085
2690.82	0.112928	11.2928
2689.41	0.113798	11.3798
2687.99	0.114697	11.4697
2686.57	0.115628	11.5628
2685.16	0.116595	11.6595
2683.74	0.1176	11.76
2682.32	0.118645	11.8645
2680.91	0.119734	11.9734
2679.49	0.120869	12.0869
2678.08	0.122053	12.2053
2676.66	0.123288	12.3288
2675.24	0.124577	12.4577
2673.83	0.125922	12.5922
2672.41	0.127325	12.7325
2670.99	0.128785	12.8785
2669.58	0.130303	13.0303
2668.16	0.131878	13.1878
2666.75	0.133509	13.3509
2665.33	0.135197	13.5197
2663.91	0.136941	13.6941
2662.5	0.138743	13.8743
2661.08	0.140605	14.0605
2659.66	0.142526	14.2526
2658.25	0.144508	14.4508
2656.83	0.14655	14.655
2655.42	0.148653	14.8653
2654	0.150819	15.0819
2652.58	0.153051	15.3051
2651.17	0.155352	15.5352
2649.75	0.157723	15.7723
2648.34	0.160169	16.0169
2646.92	0.162693	16.2693
2645.5	0.165297	16.5297
2644.09	0.167985	16.7985
2642.67	0.170761	17.0761
2641.25	0.173625	17.3625
2639.84	0.176579	17.6579
2638.42	0.179623	17.9623
2637.01	0.182759	18.2759
2635.59	0.185986	18.5986
2634.17	0.189304	18.9304
2632.76	0.192712	19.2712
2631.34	0.19621	19.621
2629.92	0.199797	19.9797
2628.51	0.203471	20.3471
2627.09	0.207227	20.7227
2625.68	0.211064	21.1064
2624.26	0.214976	21.4976
2622.84	0.218961	21.8961
2621.43	0.223014	22.3014
2620.01	0.227132	22.7132
2618.59	0.231308	23.1308
2617.18	0.235539	23.5539
2615.76	0.239817	23.9817
2614.35	0.244139	24.4139
2612.93	0.248498	24.8498
2611.51	0.252888	25.2888
2610.1	0.257303	25.7303
2608.68	0.261736	26.1736
2607.26	0.266179	26.6179
2605.85	0.270624	27.0624
2604.43	0.275061	27.5061
2603.02	0.279482	27.9482
2601.6	0.283875	28.3875
2600.18	0.28823	28.823
2598.77	0.292537	29.2537
2597.35	0.296786	29.6786
2595.93	0.300967	30.0967
2594.52	0.305071	30.5071
2593.1	0.309089	30.9089
2591.69	0.313014	31.3014
2590.27	0.316839	31.6839
2588.85	0.320558	32.0558
2587.44	0.324166	32.4166
2586.02	0.327656	32.7656
2584.61	0.331026	33.1026
2583.19	0.334273	33.4273
2581.77	0.337397	33.7397
2580.36	0.340396	34.0396
2578.94	0.343272	34.3272
2577.52	0.346027	34.6027
2576.11	0.348664	34.8664
2574.69	0.351185	35.1185
2573.28	0.353594	35.3594
2571.86	0.355893	35.5893
2570.44	0.358085	35.8085
2569.03	0.360173	36.0173
2567.61	0.362161	36.2161
2566.19	0.364051	36.4051
2564.78	0.365851	36.5851
2563.36	0.367565	36.7565
2561.95	0.369201	36.9201
2560.53	0.370764	37.0764
2559.11	0.372265	37.2265
2557.7	0.373711	37.3711
2556.28	0.375112	37.5112
2554.86	0.376475	37.6475
2553.45	0.377811	37.7811
2552.03	0.379129	37.9129
2550.62	0.380442	38.0442
2549.2	0.381759	38.1759
2547.78	0.383093	38.3093
2546.37	0.384455	38.4455
2544.95	0.385855	38.5855
2543.53	0.387304	38.7304
2542.12	0.38881	38.881
2540.7	0.390381	39.0381
2539.29	0.392023	39.2023
2537.87	0.393742	39.3742
2536.45	0.395542	39.5542
2535.04	0.397427	39.7427
2533.62	0.3994	39.94
2532.2	0.40146	40.146
2530.79	0.40361	40.361
2529.37	0.405847	40.5847
2527.96	0.408172	40.8172
2526.54	0.410582	41.0582
2525.12	0.413075	41.3075
2523.71	0.415649	41.5649
2522.29	0.418302	41.8302
2520.88	0.421034	42.1034
2519.46	0.423844	42.3844
2518.04	0.426733	42.6733
2516.63	0.4297	42.97
2515.21	0.432746	43.2746
2513.79	0.435871	43.5871
2512.38	0.439076	43.9076
2510.96	0.442361	44.2361
2509.55	0.445726	44.5726
2508.13	0.449173	44.9173
2506.71	0.452702	45.2702
2505.3	0.456315	45.6315
2503.88	0.46001	46.001
2502.46	0.463788	46.3788
2501.05	0.467644	46.7644
2499.63	0.471575	47.1575
2498.22	0.475576	47.5576
2496.8	0.479641	47.9641
2495.38	0.48376	48.376
2493.97	0.487926	48.7926
2492.55	0.492127	49.2127
2491.13	0.496352	49.6352
2489.72	0.50059	50.059
2488.3	0.504831	50.4831
2486.89	0.509062	50.9062
2485.47	0.513271	51.3271
2484.05	0.517442	51.7442
2482.64	0.521563	52.1563
2481.22	0.52562	52.562
2479.8	0.529603	52.9603
2478.39	0.5335	53.35
2476.97	0.537303	53.7303
2475.56	0.541004	54.1004
2474.14	0.544596	54.4596
2472.72	0.548075	54.8075
2471.31	0.55144	55.144
2469.89	0.554688	55.4688
2468.47	0.55782	55.782
2467.06	0.560836	56.0836
2465.64	0.56374	56.374
2464.23	0.566536	56.6536
2462.81	0.569231	56.9231
2461.39	0.571829	57.1829
2459.98	0.574341	57.4341
2458.56	0.576774	57.6774
2457.15	0.579138	57.9138
2455.73	0.581445	58.1445
2454.31	0.583702	58.3702
2452.9	0.58592	58.592
2451.48	0.588106	58.8106
2450.06	0.590267	59.0267
2448.65	0.592412	59.2412
2447.23	0.594547	59.4547
2445.82	0.596677	59.6677
2444.4	0.598808	59.8808
2442.98	0.600942	60.0942
2441.57	0.603082	60.3082
2440.15	0.605233	60.5233
2438.73	0.607395	60.7395
2437.32	0.609568	60.9568
2435.9	0.611753	61.1753
2434.49	0.613948	61.3948
2433.07	0.616153	61.6153
2431.65	0.618368	61.8368
2430.24	0.620592	62.0592
2428.82	0.622828	62.2828
2427.4	0.625075	62.5075
2425.99	0.627335	62.7335
2424.57	0.629609	62.9609
2423.16	0.631897	63.1897
2421.74	0.634201	63.4201
2420.32	0.636522	63.6522
2418.91	0.638858	63.8858
2417.49	0.641211	64.1211
2416.07	0.64358	64.358
2414.66	0.645965	64.5965
2413.24	0.648364	64.8364
2411.83	0.650777	65.0777
2410.41	0.6532	65.32
2408.99	0.655631	65.5631
2407.58	0.658067	65.8067
2406.16	0.660507	66.0507
2404.74	0.662946	66.2946
2403.33	0.665379	66.5379
2401.91	0.667799	66.7799
2400.5	0.6702	67.02
2399.08	0.672579	67.2579
2397.66	0.674931	67.4931
2396.25	0.677258	67.7258
2394.83	0.67956	67.956
2393.42	0.681841	68.1841
2392	0.684107	68.4107
2390.58	0.686366	68.6366
2389.17	0.68863	68.863
2387.75	0.690913	69.0913
2386.33	0.69323	69.323
2384.92	0.695598	69.5598
2383.5	0.698036	69.8036
2382.09	0.700562	70.0562
2380.67	0.703197	70.3197
2379.25	0.705959	70.5959
2377.84	0.708862	70.8862
2376.42	0.711908	71.1908
2375	0.715091	71.5091
2373.59	0.718398	71.8398
2372.17	0.721809	72.1809
2370.76	0.725297	72.5297
2369.34	0.728829	72.8829
2367.92	0.732373	73.2373
2366.51	0.735897	73.5897
2365.09	0.739368	73.9368
2363.67	0.74276	74.276
2362.26	0.746043	74.6043
2360.84	0.749192	74.9192
2359.43	0.752183	75.2183
2358.01	0.755	75.5
2356.59	0.757637	75.7637
2355.18	0.760092	76.0092
2353.76	0.762373	76.2373
2352.34	0.764491	76.4491
2350.93	0.766464	76.6464
2349.51	0.768315	76.8315
2348.1	0.77007	77.007
2346.68	0.771756	77.1756
2345.26	0.773392	77.3392
2343.85	0.774984	77.4984
2342.43	0.776525	77.6525
2341.01	0.778009	77.8009
2339.6	0.779428	77.9428
2338.18	0.78078	78.078
2336.77	0.782059	78.2059
2335.35	0.783262	78.3262
2333.93	0.784389	78.4389
2332.52	0.785437	78.5437
2331.1	0.786403	78.6403
2329.69	0.787282	78.7282
2328.27	0.788068	78.8068
2326.85	0.788757	78.8757
2325.44	0.789352	78.9352
2324.02	0.78986	78.986
2322.6	0.790289	79.0289
2321.19	0.790652	79.0652
2319.77	0.79096	79.096
2318.36	0.791226	79.1226
2316.94	0.791461	79.1461
2315.52	0.79168	79.168
2314.11	0.791891	79.1891
2312.69	0.7921	79.21
2311.27	0.792307	79.2307
2309.86	0.792507	79.2507
2308.44	0.792699	79.2699
2307.03	0.792885	79.2885
2305.61	0.79307	79.307
2304.19	0.793257	79.3257
2302.78	0.79345	79.345
2301.36	0.793652	79.3652
2299.94	0.793865	79.3865
2298.53	0.794089	79.4089
2297.11	0.794325	79.4325
2295.7	0.794572	79.4572
2294.28	0.794833	79.4833
2292.86	0.795112	79.5112
2291.45	0.795413	79.5413
2290.03	0.795741	79.5741
2288.61	0.796101	79.6101
2287.2	0.796496	79.6496
2285.78	0.796929	79.6929
2284.37	0.797401	79.7401
2282.95	0.797914	79.7914
2281.53	0.798469	79.8469
2280.12	0.799067	79.9067
2278.7	0.799709	79.9709
2277.28	0.800393	80.0393
2275.87	0.801117	80.1117
2274.45	0.801879	80.1879
2273.04	0.802675	80.2675
2271.62	0.8035	80.35
2270.2	0.80435	80.435
2268.79	0.805217	80.5217
2267.37	0.806096	80.6096
2265.96	0.806979	80.6979
2264.54	0.80786	80.786
2263.12	0.808731	80.8731
2261.71	0.809588	80.9588
2260.29	0.810425	81.0425
2258.87	0.811238	81.1238
2257.46	0.812024	81.2024
2256.04	0.812781	81.2781
2254.63	0.813506	81.3506
2253.21	0.814198	81.4198
2251.79	0.814856	81.4856
2250.38	0.815479	81.5479
2248.96	0.816067	81.6067
2247.54	0.816622	81.6622
2246.13	0.817144	81.7144
2244.71	0.817634	81.7634
2243.3	0.818093	81.8093
2241.88	0.818521	81.8521
2240.46	0.818919	81.8919
2239.05	0.819285	81.9285
2237.63	0.819618	81.9618
2236.21	0.819915	81.9915
2234.8	0.820173	82.0173
2233.38	0.820387	82.0387
2231.97	0.820554	82.0554
2230.55	0.82067	82.067
2229.13	0.820731	82.0731
2227.72	0.82073	82.073
2226.3	0.820666	82.0666
2224.88	0.820534	82.0534
2223.47	0.820332	82.0332
2222.05	0.820058	82.0058
2220.64	0.81971	81.971
2219.22	0.819289	81.9289
2217.8	0.818796	81.8796
2216.39	0.818233	81.8233
2214.97	0.817603	81.7603
2213.55	0.816912	81.6912
2212.14	0.816165	81.6165
2210.72	0.815367	81.5367
2209.31	0.814525	81.4525
2207.89	0.813647	81.3647
2206.47	0.81274	81.274
2205.06	0.811812	81.1812
2203.64	0.810871	81.0871
2202.23	0.809925	80.9925
2200.81	0.808981	80.8981
2199.39	0.808046	80.8046
2197.98	0.807128	80.7128
2196.56	0.806232	80.6232
2195.14	0.805363	80.5363
2193.73	0.804527	80.4527
2192.31	0.803729	80.3729
2190.9	0.802973	80.2973
2189.48	0.802264	80.2264
2188.06	0.801606	80.1606
2186.65	0.801003	80.1003
2185.23	0.80046	80.046
2183.81	0.799978	79.9978
2182.4	0.799561	79.9561
2180.98	0.79921	79.921
2179.57	0.798928	79.8928
2178.15	0.798716	79.8716
2176.73	0.798576	79.8576
2175.32	0.79851	79.851
2173.9	0.798518	79.8518
2172.48	0.798604	79.8604
2171.07	0.798767	79.8767
2169.65	0.799009	79.9009
2168.24	0.799329	79.9329
2166.82	0.799727	79.9727
2165.4	0.800202	80.0202
2163.99	0.800752	80.0752
2162.57	0.801378	80.1378
2161.15	0.802077	80.2077
2159.74	0.802847	80.2847
2158.32	0.803687	80.3687
2156.91	0.804596	80.4596
2155.49	0.805572	80.5572
2154.07	0.806612	80.6612
2152.66	0.807716	80.7716
2151.24	0.808879	80.8879
2149.83	0.810099	81.0099
2148.41	0.811373	81.1373
2146.99	0.812699	81.2699
2145.58	0.814073	81.4073
2144.16	0.815495	81.5495
2142.74	0.816962	81.6962
2141.33	0.818472	81.8472
2139.91	0.820022	82.0022
2138.5	0.82161	82.161
2137.08	0.823233	82.3233
2135.66	0.82489	82.489
2134.25	0.826578	82.6578
2132.83	0.828294	82.8294
2131.41	0.830036	83.0036
2130	0.8318	83.18
2128.58	0.833584	83.3584
2127.17	0.835383	83.5383
2125.75	0.837197	83.7197
2124.33	0.83902	83.902
2122.92	0.840851	84.0851
2121.5	0.842688	84.2688
2120.08	0.844528	84.4528
2118.67	0.846369	84.6369
2117.25	0.848209	84.8209
2115.84	0.850045	85.0045
2114.42	0.851876	85.1876
2113	0.853702	85.3702
2111.59	0.855525	85.5525
2110.17	0.857344	85.7344
2108.75	0.859162	85.9162
2107.34	0.860981	86.0981
2105.92	0.862806	86.2806
2104.51	0.86464	86.464
2103.09	0.866486	86.6486
2101.67	0.868348	86.8348
2100.26	0.87023	87.023
2098.84	0.872135	87.2135
2097.42	0.874067	87.4067
2096.01	0.876028	87.6028
2094.59	0.87802	87.802
2093.18	0.880044	88.0044
2091.76	0.8821	88.21
2090.34	0.884188	88.4188
2088.93	0.886308	88.6308
2087.51	0.888455	88.8455
2086.1	0.890627	89.0627
2084.68	0.892818	89.2818
2083.26	0.895024	89.5024
2081.85	0.89724	89.724
2080.43	0.89946	89.946
2079.01	0.901682	90.1682
2077.6	0.9039	90.39
2076.18	0.906112	90.6112
2074.77	0.908313	90.8313
2073.35	0.910499	91.0499
2071.93	0.912668	91.2668
2070.52	0.914815	91.4815
2069.1	0.916939	91.6939
2067.68	0.919039	91.9039
2066.27	0.921115	92.1115
2064.85	0.923167	92.3167
2063.44	0.925198	92.5198
2062.02	0.927206	92.7206
2060.6	0.929195	92.9195
2059.19	0.931164	93.1164
2057.77	0.933117	93.3117
2056.35	0.935055	93.5055
2054.94	0.93698	93.698
2053.52	0.938894	93.8894
2052.11	0.940802	94.0802
2050.69	0.942708	94.2708
2049.27	0.944616	94.4616
2047.86	0.946531	94.6531
2046.44	0.948453	94.8453
2045.02	0.950385	95.0385
2043.61	0.952328	95.2328
2042.19	0.954284	95.4284
2040.78	0.956253	95.6253
2039.36	0.958234	95.8234
2037.94	0.960226	96.0226
2036.53	0.962226	96.2226
2035.11	0.964234	96.4234
2033.69	0.966247	96.6247
2032.28	0.968264	96.8264
2030.86	0.970277	97.0277
2029.45	0.972281	97.2281
2028.03	0.974269	97.4269
2026.61	0.976235	97.6235
2025.2	0.978173	97.8173
2023.78	0.980077	98.0077
2022.37	0.981937	98.1937
2020.95	0.983747	98.3747
2019.53	0.9855	98.55
2018.12	0.987189	98.7189
2016.7	0.988809	98.8809
2015.28	0.99035	99.035
2013.87	0.991805	99.1805
2012.45	0.993166	99.3166
2011.04	0.99443	99.443
2009.62	0.995594	99.5594
2008.2	0.996658	99.6658
2006.79	0.997621	99.7621
2005.37	0.998484	99.8484
2003.95	0.999246	99.9246
2002.54	0.999911	99.9911
2001.12	1.00049	100.049
1999.71	1.00097	100.097
1998.29	1.00138	100.138
1996.87	1.0017	100.17
1995.46	1.00195	100.195
1994.04	1.00213	100.213
1992.62	1.00224	100.224
1991.21	1.00229	100.229
1989.79	1.00229	100.229
1988.38	1.00222	100.222
1986.96	1.00209	100.209
1985.54	1.0019	100.19
1984.13	1.00165	100.165
1982.71	1.00135	100.135
1981.29	1.00099	100.099
1979.88	1.00057	100.057
1978.46	1.00011	100.011
1977.05	0.999596	99.9596
1975.63	0.999049	99.9049
1974.21	0.99847	99.847
1972.8	0.997861	99.7861
1971.38	0.997222	99.7222
1969.96	0.996557	99.6557
1968.55	0.99587	99.587
1967.13	0.995169	99.5169
1965.72	0.994457	99.4457
1964.3	0.993736	99.3736
1962.88	0.993009	99.3009
1961.47	0.992279	99.2279
1960.05	0.991552	99.1552
1958.64	0.990832	99.0832
1957.22	0.990122	99.0122
1955.8	0.98943	98.943
1954.39	0.98876	98.876
1952.97	0.98812	98.812
1951.55	0.987513	98.7513
1950.14	0.986946	98.6946
1948.72	0.986421	98.6421
1947.31	0.985942	98.5942
1945.89	0.985513	98.5513
1944.47	0.985143	98.5143
1943.06	0.984838	98.4838
1941.64	0.9846	98.46
1940.22	0.984424	98.4424
1938.81	0.9843	98.43
1937.39	0.984225	98.4225
1935.98	0.984197	98.4197
1934.56	0.984217	98.4217
1933.14	0.984283	98.4283
1931.73	0.98439	98.439
1930.31	0.984536	98.4536
1928.89	0.98472	98.472
1927.48	0.984943	98.4943
1926.06	0.985203	98.5203
1924.65	0.985505	98.5505
1923.23	0.985852	98.5852
1921.81	0.986248	98.6248
1920.4	0.986688	98.6688
1918.98	0.987166	98.7166
1917.56	0.987672	98.7672
1916.15	0.988197	98.8197
1914.73	0.988731	98.8731
1913.32	0.989266	98.9266
1911.9	0.989801	98.9801
1910.48	0.990337	99.0337
1909.07	0.990867	99.0867
1907.65	0.99138	99.138
1906.23	0.991864	99.1864
1904.82	0.99231	99.231
1903.4	0.992723	99.2723
1901.99	0.993109	99.3109
1900.57	0.993473	99.3473
1899.15	0.993812	99.3812
1897.74	0.994123	99.4123
1896.32	0.994404	99.4404
1894.91	0.994658	99.4658
1893.49	0.994887	99.4887
1892.07	0.995096	99.5096
1890.66	0.995295	99.5295
1889.24	0.99549	99.549
1887.82	0.995682	99.5682
1886.41	0.995865	99.5865
1884.99	0.99604	99.604
1883.58	0.996209	99.6209
1882.16	0.996377	99.6377
1880.74	0.996552	99.6552
1879.33	0.996749	99.6749
1877.91	0.996981	99.6981
1876.49	0.997257	99.7257
1875.08	0.997575	99.7575
1873.66	0.997925	99.7925
1872.25	0.998304	99.8304
1870.83	0.998713	99.8713
1869.41	0.999156	99.9156
1868	0.999625	99.9625
1866.58	1.0001	100.01
1865.16	1.00054	100.054
1863.75	1.00094	100.094
1862.33	1.0013	100.13
1860.92	1.0016	100.16
1859.5	1.00184	100.184
1858.08	1.002	100.2
1856.67	1.00209	100.209
1855.25	1.00209	100.209
1853.83	1.00201	100.201
1852.42	1.00185	100.185
1851	1.00162	100.162
1849.59	1.00134	100.134
1848.17	1.00104	100.104
1846.75	1.00075	100.075
1845.34	1.00051	100.051
1843.92	1.00033	100.034
1842.5	1.00025	100.025
1841.09	1.00025	100.025
1839.67	1.00034	100.034
1838.26	1.00053	100.053
1836.84	1.00083	100.083
1835.42	1.00124	100.124
1834.01	1.00177	100.177
1832.59	1.00241	100.241
1831.18	1.00316	100.316
1829.76	1.00401	100.401
1828.34	1.00494	100.494
1826.93	1.00595	100.595
1825.51	1.007	100.7
1824.09	1.00809	100.809
1822.68	1.00918	100.918
1821.26	1.01024	101.024
1819.85	1.01122	101.122
1818.43	1.01211	101.211
1817.01	1.01287	101.287
1815.6	1.01351	101.351
1814.18	1.01399	101.399
1812.76	1.01432	101.432
1811.35	1.0145	101.45
1809.93	1.0145	101.45
1808.52	1.01432	101.432
1807.1	1.01397	101.397
1805.68	1.01345	101.345
1804.27	1.0128	101.28
1802.85	1.01206	101.206
1801.43	1.01125	101.125
1800.02	1.0104	101.04
1798.6	1.00953	100.953
1797.19	1.00864	100.864
1795.77	1.00776	100.776
1794.35	1.0069	100.691
1792.94	1.0061	100.61
1791.52	1.00535	100.535
1790.1	1.00466	100.466
1788.69	1.00398	100.398
1787.27	1.00328	100.328
1785.86	1.00253	100.254
1784.44	1.0017	100.17
1783.02	1.00075	100.075
1781.61	0.999671	99.9671
1780.19	0.99845	99.845
1778.77	0.997079	99.7079
1777.36	0.995533	99.5533
1775.94	0.993775	99.3775
1774.53	0.991757	99.1757
1773.11	0.989424	98.9424
1771.69	0.986711	98.6711
1770.28	0.983506	98.3506
1768.86	0.979629	97.9629
1767.45	0.974854	97.4854
1766.03	0.968943	96.8943
1764.61	0.961656	96.1656
1763.2	0.952735	95.2735
1761.78	0.941922	94.1922
1760.36	0.92897	92.897
1758.95	0.913643	91.3643
1757.53	0.895737	89.5737
1756.12	0.875111	87.5111
1754.7	0.851694	85.1694
1753.28	0.825499	82.5499
1751.87	0.796612	79.6612
1750.45	0.765229	76.5229
1749.03	0.731673	73.1673
1747.62	0.696363	69.6363
1746.2	0.659756	65.9756
1744.79	0.622333	62.2333
1743.37	0.584594	58.4594
1741.95	0.547051	54.7051
1740.54	0.510203	51.0203
1739.12	0.474518	47.4518
1737.7	0.440387	44.0387
1736.29	0.408085	40.8085
1734.87	0.37779	37.779
1733.46	0.349635	34.9635
1732.04	0.323706	32.3706
1730.62	0.3	30
1729.21	0.278428	27.8428
1727.79	0.258865	25.8865
1726.37	0.241172	24.1172
1724.96	0.225211	22.5211
1723.54	0.210869	21.0869
1722.13	0.198058	19.8058
1720.71	0.186714	18.6714
1719.29	0.176788	17.6788
1717.88	0.168262	16.8262
1716.46	0.161176	16.1176
1715.04	0.155593	15.5593
1713.63	0.151542	15.1542
1712.21	0.149007	14.9007
1710.8	0.147948	14.7948
1709.38	0.148303	14.8303
1707.96	0.149979	14.9979
1706.55	0.152853	15.2853
1705.13	0.156746	15.6746
1703.72	0.161423	16.1423
1702.3	0.166613	16.6613
1700.88	0.172048	17.2048
1699.47	0.177452	17.7452
1698.05	0.182534	18.2534
1696.63	0.18701	18.701
1695.22	0.190633	19.0633
1693.8	0.193218	19.3218
1692.39	0.194639	19.4639
1690.97	0.194831	19.4831
1689.55	0.193783	19.3783
1688.14	0.191536	19.1536
1686.72	0.18817	18.817
1685.3	0.183799	18.3799
1683.89	0.178573	17.8573
1682.47	0.172679	17.2679
1681.06	0.166298	16.6298
1679.64	0.159593	15.9593
1678.22	0.152713	15.2713
1676.81	0.145804	14.5804
1675.39	0.139003	13.9003
1673.97	0.132441	13.2441
1672.56	0.126227	12.6227
1671.14	0.120442	12.0442
1669.73	0.115156	11.5156
1668.31	0.110419	11.0419
1666.89	0.106254	10.6254
1665.48	0.102646	10.2646
1664.06	0.099575	9.9575
1662.64	0.097032	9.7032
1661.23	0.095008	9.5008
1659.81	0.093493	9.3493
1658.4	0.092472	9.2472
1656.98	0.091939	9.1939
1655.56	0.09188	9.188
1654.15	0.092279	9.2279
1652.73	0.093123	9.3123
1651.31	0.094407	9.4407
1649.9	0.096145	9.6145
1648.48	0.098343	9.8343
1647.07	0.100996	10.0996
1645.65	0.104097	10.4097
1644.23	0.107649	10.7649
1642.82	0.111673	11.1673
1641.4	0.116207	11.6207
1639.99	0.121292	12.1292
1638.57	0.12697	12.697
1637.15	0.133284	13.3284
1635.74	0.140271	14.0271
1634.32	0.147946	14.7946
1632.9	0.156295	15.6295
1631.49	0.165313	16.5313
1630.07	0.175001	17.5001
1628.66	0.185358	18.5358
1627.24	0.196359	19.6359
1625.82	0.207959	20.7959
1624.41	0.220099	22.0099
1622.99	0.232698	23.2698
1621.57	0.245658	24.5658
1620.16	0.25887	25.887
1618.74	0.272236	27.2236
1617.33	0.285656	28.5656
1615.91	0.299008	29.9008
1614.49	0.312144	31.2144
1613.08	0.324925	32.4925
1611.66	0.337241	33.7241
1610.24	0.349	34.9
1608.83	0.360127	36.0127
1607.41	0.370555	37.0555
1606	0.38022	38.022
1604.58	0.389064	38.9064
1603.16	0.397045	39.7045
1601.75	0.404124	40.4124
1600.33	0.410268	41.0268
1598.91	0.41546	41.546
1597.5	0.419698	41.9698
1596.08	0.422992	42.2992
1594.67	0.425357	42.5357
1593.25	0.42682	42.682
1591.83	0.427429	42.7429
1590.42	0.427225	42.7225
1589	0.426239	42.6239
1587.58	0.424517	42.4517
1586.17	0.422121	42.2121
1584.75	0.419133	41.9133
1583.34	0.415638	41.5638
1581.92	0.411723	41.1723
1580.5	0.407492	40.7492
1579.09	0.403076	40.3076
1577.67	0.398622	39.8622
1576.26	0.394279	39.4279
1574.84	0.390195	39.0195
1573.42	0.386508	38.6508
1572.01	0.383326	38.3326
1570.59	0.380735	38.0735
1569.17	0.378813	37.8813
1567.76	0.377629	37.7629
1566.34	0.377228	37.7228
1564.93	0.377637	37.7637
1563.51	0.378863	37.8863
1562.09	0.380902	38.0902
1560.68	0.383746	38.3746
1559.26	0.387372	38.7372
1557.84	0.391721	39.1721
1556.43	0.396676	39.6676
1555.01	0.402116	40.2116
1553.6	0.407942	40.7942
1552.18	0.414058	41.4058
1550.76	0.420368	42.0368
1549.35	0.426776	42.6776
1547.93	0.433188	43.3188
1546.51	0.439515	43.9515
1545.1	0.445672	44.5672
1543.68	0.45158	45.158
1542.27	0.457151	45.7151
1540.85	0.462286	46.2286
1539.43	0.466896	46.6896
1538.02	0.470899	47.0899
1536.6	0.474231	47.4231
1535.18	0.476838	47.6838
1533.77	0.478664	47.8664
1532.35	0.479644	47.9644
1530.94	0.479713	47.9713
1529.52	0.478828	47.8828
1528.1	0.476978	47.6978
1526.69	0.474157	47.4157
1525.27	0.470342	47.0342
1523.85	0.465487	46.5487
1522.44	0.459551	45.9551
1521.02	0.452533	45.2533
1519.61	0.44445	44.445
1518.19	0.435305	43.5305
1516.77	0.425094	42.5094
1515.36	0.413815	41.3815
1513.94	0.401473	40.1473
1512.53	0.38807	38.807
1511.11	0.37362	37.362
1509.69	0.358145	35.8145
1508.28	0.341686	34.1686
1506.86	0.324326	32.4326
1505.44	0.306214	30.6214
1504.03	0.287505	28.7505
1502.61	0.268321	26.8321
1501.2	0.248777	24.8777
1499.78	0.229003	22.9003
1498.36	0.209156	20.9156
1496.95	0.189431	18.9431
1495.53	0.170054	17.0054
1494.11	0.151246	15.1246
1492.7	0.133188	13.3188
1491.28	0.116022	11.6022
1489.87	0.099883	9.9883
1488.45	0.084909	8.4909
1487.03	0.071221	7.1221
1485.62	0.058894	5.8894
1484.2	0.047949	4.7949
1482.78	0.038369	3.8369
1481.37	0.030116	3.0116
1479.95	0.023122	2.3122
1478.54	0.017298	1.7298
1477.12	0.012546	1.2546
1475.7	0.008758	0.8758
1474.29	0.005833	0.5833
1472.87	0.003673	0.3673
1471.45	0.002176	0.2176
1470.04	0.001209	0.1209
1468.62	0.000629	0.0629
1467.21	0.000322	0.0322
1465.79	0.000206	0.0206
1464.37	0.000225	0.0225
1462.96	0.000338	0.0338
1461.54	0.000511	0.0511
1460.12	0.000704	0.0704
1458.71	0.000882	0.0882
1457.29	0.001028	0.1028
1455.88	0.001142	0.1142
1454.46	0.001238	0.1238
1453.04	0.001324	0.1324
1451.63	0.001396	0.1396
1450.21	0.001451	0.1451
1448.8	0.001489	0.1489
1447.38	0.001515	0.1515
1445.96	0.001536	0.1536
1444.55	0.001556	0.1556
1443.13	0.001579	0.1579
1441.71	0.001606	0.1606
1440.3	0.001639	0.1639
1438.88	0.001684	0.1684
1437.47	0.001738	0.1738
1436.05	0.001798	0.1798
1434.63	0.001854	0.1854
1433.22	0.001902	0.1902
1431.8	0.00194	0.194
1430.38	0.001966	0.1966
1428.97	0.00198	0.198
1427.55	0.001981	0.1981
1426.14	0.001971	0.1971
1424.72	0.001949	0.1949
1423.3	0.001916	0.1916
1421.89	0.00187	0.187
1420.47	0.001811	0.1811
1419.05	0.001745	0.1745
1417.64	0.001679	0.1679
1416.22	0.00162	0.162
1414.81	0.001577	0.1577
1413.39	0.00156	0.156
1411.97	0.001578	0.1578
1410.56	0.001632	0.1632
1409.14	0.001725	0.1725
1407.72	0.001857	0.1857
1406.31	0.00203	0.203
1404.89	0.002235	0.2235
1403.48	0.002451	0.2451
1402.06	0.002663	0.2663
1400.64	0.002863	0.2863
1399.23	0.003048	0.3048
1397.81	0.003212	0.3212
1396.39	0.003353	0.3353
1394.98	0.003466	0.3466
1393.56	0.003547	0.3547
1392.15	0.003593	0.3593
1390.73	0.003599	0.3599
1389.31	0.003562	0.3562
1387.9	0.003486	0.3486
1386.48	0.003378	0.3378
1385.07	0.003255	0.3255
1383.65	0.003127	0.3127
1382.23	0.003004	0.3004
1380.82	0.002894	0.2894
1379.4	0.002806	0.2806
1377.98	0.00275	0.275
1376.57	0.002727	0.2727
1375.15	0.002738	0.2738
1373.74	0.002777	0.2777
1372.32	0.002834	0.2834
1370.9	0.002889	0.2889
1369.49	0.002929	0.2929
1368.07	0.002953	0.2953
1366.65	0.002965	0.2965
1365.24	0.00297	0.297
1363.82	0.002968	0.2968
1362.41	0.002956	0.2956
1360.99	0.00293	0.293
1359.57	0.002885	0.2885
1358.16	0.002821	0.2821
1356.74	0.002741	0.2741
1355.32	0.002648	0.2648
1353.91	0.00255	0.255
1352.49	0.002449	0.2449
1351.08	0.002347	0.2347
1349.66	0.002247	0.2247
1348.24	0.002152	0.2152
1346.83	0.002067	0.2067
1345.41	0.002	0.2
1343.99	0.00195	0.195
1342.58	0.001913	0.1913
1341.16	0.00188	0.188
1339.75	0.001843	0.1843
1338.33	0.001794	0.1794
1336.91	0.001731	0.1731
1335.5	0.001659	0.1659
1334.08	0.00159	0.159
1332.66	0.001535	0.1535
1331.25	0.0015	0.15
1329.83	0.001485	0.1485
1328.42	0.001488	0.1488
1327	0.001507	0.1507
1325.58	0.001539	0.1539
1324.17	0.001583	0.1583
1322.75	0.001642	0.1642
1321.34	0.001716	0.1716
1319.92	0.001804	0.1804
1318.5	0.001905	0.1905
1317.09	0.002023	0.2023
1315.67	0.00216	0.216
1314.25	0.002317	0.2317
1312.84	0.002497	0.2497
1311.42	0.0027	0.27
1310.01	0.002923	0.2923
1308.59	0.003161	0.3161
1307.17	0.003411	0.3411
1305.76	0.003671	0.3671
1304.34	0.003943	0.3943
1302.92	0.004231	0.4231
1301.51	0.004541	0.4541
1300.09	0.004871	0.4871
1298.68	0.005218	0.5218
1297.26	0.005576	0.5576
1295.84	0.005936	0.5936
1294.43	0.006291	0.6291
1293.01	0.006631	0.6631
1291.59	0.006949	0.6949
1290.18	0.007241	0.7241
1288.76	0.00751	0.751
1287.35	0.007757	0.7757
1285.93	0.007988	0.7988
1284.51	0.008207	0.8207
1283.1	0.008421	0.8421
1281.68	0.008636	0.8636
1280.26	0.008858	0.8858
1278.85	0.009097	0.9097
1277.43	0.009362	0.9362
1276.02	0.009659	0.9659
1274.6	0.009992	0.9992
1273.18	0.010365	1.0365
1271.77	0.01078	1.078
1270.35	0.011238	1.1238
1268.93	0.011736	1.1736
1267.52	0.012262	1.2262
1266.1	0.012804	1.2804
1264.69	0.013345	1.3345
1263.27	0.013868	1.3868
1261.85	0.014353	1.4353
1260.44	0.014779	1.4779
1259.02	0.015124	1.5124
1257.61	0.015371	1.5371
1256.19	0.015509	1.5509
1254.77	0.015537	1.5537
1253.36	0.015461	1.5461
1251.94	0.015297	1.5297
1250.52	0.015068	1.5068
1249.11	0.014802	1.4802
1247.69	0.014533	1.4533
1246.28	0.014302	1.4302
1244.86	0.014155	1.4155
1243.44	0.01414	1.414
1242.03	0.014303	1.4303
1240.61	0.014686	1.4686
1239.19	0.01533	1.533
1237.78	0.016268	1.6268
1236.36	0.017532	1.7532
1234.95	0.019139	1.9139
1233.53	0.021092	2.1092
1232.11	0.023382	2.3382
1230.7	0.025988	2.5988
1229.28	0.028881	2.8881
1227.86	0.032021	3.2021
1226.45	0.035361	3.5361
1225.03	0.038848	3.8848
1223.62	0.04243	4.243
1222.2	0.04606	4.606
1220.78	0.049704	4.9704
1219.37	0.053336	5.3336
1217.95	0.056939	5.6939
1216.53	0.0605	6.05
1215.12	0.064012	6.4012
1213.7	0.067472	6.7472
1212.29	0.070884	7.0884
1210.87	0.074249	7.4249
1209.45	0.077572	7.7572
1208.04	0.080859	8.0859
1206.62	0.084118	8.4118
1205.2	0.087364	8.7364
1203.79	0.090605	9.0605
1202.37	0.093846	9.3846
1200.96	0.097081	9.7081
1199.54	0.100294	10.0294
1198.12	0.103466	10.3466
1196.71	0.106576	10.6576
1195.29	0.109595	10.9595
1193.88	0.11249	11.249
1192.46	0.115226	11.5226
1191.04	0.117781	11.7781
1189.63	0.120153	12.0153
1188.21	0.122369	12.2369
1186.79	0.124481	12.4481
1185.38	0.126554	12.6554
1183.96	0.128641	12.8641
1182.55	0.130769	13.0769
1181.13	0.132928	13.2928
1179.71	0.135068	13.5068
1178.3	0.1371	13.71
1176.88	0.138912	13.8912
1175.46	0.14038	14.038
1174.05	0.141374	14.1374
1172.63	0.14176	14.176
1171.22	0.141405	14.1405
1169.8	0.140179	14.0179
1168.38	0.13797	13.797
1166.97	0.134686	13.4686
[truncated: 471 more rows]

## Sheet: 15%
3997.99	0.993816	99.3816
3996.58	0.993816	99.3816
3995.16	0.993816	99.3816
3993.75	0.993816	99.3816
3992.33	0.993816	99.3816
3990.91	0.993816	99.3816
3989.5	0.993816	99.3816
3988.08	0.993816	99.3816
3986.66	0.993816	99.3816
3985.25	0.993816	99.3816
3983.83	0.993816	99.3816
3982.42	0.993816	99.3816
3981	0.993816	99.3816
3979.58	0.993676	99.3676
3978.17	0.993526	99.3526
3976.75	0.9934	99.34
3975.34	0.993331	99.3331
3973.92	0.993301	99.3301
3972.5	0.993272	99.3272
3971.09	0.993215	99.3215
3969.67	0.993125	99.3125
3968.25	0.993022	99.3022
3966.84	0.992965	99.2965
3965.42	0.993029	99.3029
3964.01	0.99324	99.324
3962.59	0.993561	99.3561
3961.17	0.993922	99.3922
3959.76	0.994259	99.4259
3958.34	0.994559	99.4559
3956.92	0.994818	99.4818
3955.51	0.994999	99.4999
3954.09	0.995075	99.5075
3952.68	0.995078	99.5078
3951.26	0.995087	99.5087
3949.84	0.995139	99.5139
3948.43	0.995172	99.5172
3947.01	0.995079	99.5079
3945.59	0.994808	99.4808
3944.18	0.994395	99.4395
3942.76	0.993881	99.3881
3941.35	0.993224	99.3224
3939.93	0.992392	99.2392
3938.51	0.991498	99.1498
3937.1	0.990735	99.0735
3935.68	0.990215	99.0215
3934.26	0.989968	98.9968
3932.85	0.989968	98.9968
3931.43	0.990083	99.0083
3930.02	0.990083	99.0083
3928.6	0.989785	98.9785
3927.18	0.989176	98.9176
3925.77	0.988403	98.8403
3924.35	0.987566	98.7566
3922.93	0.986591	98.6591
3921.52	0.98539	98.539
3920.1	0.98401	98.401
3918.69	0.982594	98.2594
3917.27	0.981166	98.1166
3915.85	0.979611	97.9611
3914.44	0.977843	97.7843
3913.02	0.975863	97.5863
3911.61	0.973728	97.3728
3910.19	0.97152	97.152
3908.77	0.969349	96.9349
3907.36	0.967411	96.7411
3905.94	0.966002	96.6002
3904.52	0.965416	96.5416
3903.11	0.965658	96.5658
3901.69	0.966402	96.6402
3900.28	0.967291	96.7291
3898.86	0.968076	96.8076
3897.44	0.968625	96.8625
3896.03	0.968893	96.8893
3894.61	0.968946	96.8946
3893.19	0.968919	96.8919
3891.78	0.968861	96.8861
3890.36	0.968587	96.8587
3888.95	0.96803	96.803
3887.53	0.967585	96.7585
3886.11	0.967477	96.7477
3884.7	0.96754	96.754
3883.28	0.967451	96.7451
3881.86	0.966992	96.6992
3880.45	0.96613	96.613
3879.03	0.964882	96.4882
3877.62	0.963324	96.3324
3876.2	0.961659	96.1659
3874.78	0.960172	96.0172
3873.37	0.959124	95.9124
3871.95	0.958623	95.8623
3870.53	0.958532	95.8532
3869.12	0.958473	95.8473
3867.7	0.958085	95.8085
3866.29	0.957283	95.7283
3864.87	0.95617	95.617
3863.45	0.954855	95.4855
3862.04	0.953358	95.3358
3860.62	0.951713	95.1713
3859.2	0.950014	95.0014
3857.79	0.948384	94.8384
3856.37	0.947099	94.7099
3854.96	0.946731	94.6731
3853.54	0.947588	94.7588
3852.12	0.948965	94.8965
3850.71	0.950222	95.0222
3849.29	0.95124	95.124
3847.88	0.952066	95.2066
3846.46	0.952786	95.2786
3845.04	0.953506	95.3506
3843.63	0.954379	95.4379
3842.21	0.955589	95.5589
3840.79	0.957275	95.7275
3839.38	0.959409	95.9409
3837.96	0.961759	96.1759
3836.55	0.964014	96.4014
3835.13	0.965992	96.5992
3833.71	0.967627	96.7627
3832.3	0.968909	96.8909
3830.88	0.969826	96.9826
3829.46	0.970362	97.0362
3828.05	0.970533	97.0533
3826.63	0.970447	97.0447
3825.22	0.970267	97.0267
3823.8	0.970199	97.0199
3822.38	0.970482	97.0482
3820.97	0.971159	97.1159
3819.55	0.971814	97.1814
3818.13	0.971957	97.1957
3816.72	0.971675	97.1675
3815.3	0.971194	97.1194
3813.89	0.970581	97.0581
3812.47	0.969913	96.9913
3811.05	0.969294	96.9294
3809.64	0.968834	96.8834
3808.22	0.968641	96.8641
3806.8	0.968739	96.8739
3805.39	0.969	96.9
3803.97	0.96932	96.932
3802.56	0.969715	96.9715
3801.14	0.970201	97.0201
3799.72	0.97063	97.063
3798.31	0.97085	97.085
3796.89	0.97082	97.082
3795.47	0.97055	97.055
3794.06	0.970074	97.0074
3792.64	0.969462	96.9462
3791.23	0.968782	96.8782
3789.81	0.968073	96.8073
3788.39	0.967323	96.7323
3786.98	0.96647	96.647
3785.56	0.965522	96.5522
3784.15	0.964587	96.4587
3782.73	0.963671	96.3671
3781.31	0.962703	96.2703
3779.9	0.961659	96.1659
3778.48	0.960588	96.0588
3777.06	0.959496	95.9496
3775.65	0.958341	95.8341
3774.23	0.957097	95.7097
3772.82	0.955747	95.5747
3771.4	0.954345	95.4345
3769.98	0.953056	95.3056
3768.57	0.951968	95.1968
3767.15	0.950944	95.0944
3765.73	0.949794	94.9794
3764.32	0.94844	94.844
3762.9	0.946886	94.6886
3761.49	0.945185	94.5185
3760.07	0.94345	94.345
3758.65	0.941781	94.1781
3757.24	0.940183	94.0183
3755.82	0.938653	93.8653
3754.4	0.937268	93.7268
3752.99	0.936179	93.6179
3751.57	0.935512	93.5512
3750.16	0.935142	93.5142
3748.74	0.934772	93.4772
3747.32	0.93431	93.431
3745.91	0.933849	93.3849
3744.49	0.933467	93.3467
3743.07	0.933029	93.3029
3741.66	0.932378	93.2378
3740.24	0.931514	93.1514
3738.83	0.930543	93.0543
3737.41	0.929643	92.9643
3735.99	0.928944	92.8944
3734.58	0.928331	92.8331
3733.16	0.927503	92.7503
3731.74	0.926264	92.6264
3730.33	0.92456	92.456
3728.91	0.922428	92.2428
3727.5	0.919954	91.9954
3726.08	0.917227	91.7227
3724.66	0.914284	91.4284
3723.25	0.911143	91.1143
3721.83	0.907836	90.7836
3720.42	0.904365	90.4365
3719	0.900677	90.0677
3717.58	0.896653	89.6653
3716.17	0.892155	89.2155
3714.75	0.887167	88.7167
3713.33	0.88185	88.185
3711.92	0.87632	87.632
3710.5	0.870499	87.0499
3709.09	0.864215	86.4215
3707.67	0.857442	85.7442
3706.25	0.850245	85.0245
3704.84	0.842672	84.2672
3703.42	0.834757	83.4757
3702	0.826447	82.6447
3700.59	0.817549	81.7549
3699.17	0.807872	80.7872
3697.76	0.797376	79.7376
3696.34	0.786105	78.6105
3694.92	0.774126	77.4126
3693.51	0.761507	76.1507
3692.09	0.748309	74.8309
3690.67	0.734593	73.4593
3689.26	0.720374	72.0374
3687.84	0.705576	70.5576
3686.43	0.690099	69.0099
3685.01	0.673906	67.3906
3683.59	0.65705	65.705
3682.18	0.639669	63.9669
3680.76	0.621923	62.1923
3679.34	0.603922	60.3922
3677.93	0.585715	58.5715
3676.51	0.567325	56.7325
3675.1	0.548791	54.8791
3673.68	0.53014	53.014
3672.26	0.51136	51.136
3670.85	0.492474	49.2474
3669.43	0.473563	47.3563
3668.01	0.454682	45.4682
3666.6	0.435824	43.5824
3665.18	0.417005	41.7005
3663.77	0.398302	39.8302
3662.35	0.379831	37.9831
3660.93	0.361706	36.1706
3659.52	0.344015	34.4015
3658.1	0.326821	32.6821
3656.69	0.310167	31.0167
3655.27	0.294044	29.4044
3653.85	0.278403	27.8403
3652.44	0.263228	26.3228
3651.02	0.248572	24.8572
3649.6	0.234521	23.4521
3648.19	0.221139	22.1139
3646.77	0.208405	20.8405
3645.36	0.196237	19.6237
3643.94	0.184558	18.4558
3642.52	0.173311	17.3311
3641.11	0.162438	16.2438
3639.69	0.151885	15.1885
3638.27	0.141628	14.1628
3636.86	0.131676	13.1676
3635.44	0.122046	12.2046
3634.03	0.112738	11.2738
3632.61	0.10375	10.375
3631.19	0.095113	9.5113
3629.78	0.086878	8.6878
3628.36	0.0791	7.91
3626.94	0.071821	7.1821
3625.53	0.065053	6.5053
3624.11	0.058805	5.8805
3622.7	0.05309	5.309
3621.28	0.047911	4.7911
3619.86	0.043252	4.3252
3618.45	0.039094	3.9094
3617.03	0.035418	3.5418
3615.61	0.032183	3.2183
3614.2	0.029318	2.9318
3612.78	0.026742	2.6742
3611.37	0.024393	2.4393
3609.95	0.022246	2.2246
3608.53	0.02029	2.029
3607.12	0.018515	1.8515
3605.7	0.016893	1.6893
3604.29	0.015382	1.5382
3602.87	0.01395	1.395
3601.45	0.012582	1.2582
3600.04	0.011279	1.1279
3598.62	0.010045	1.0045
3597.2	0.00889	0.889
3595.79	0.007825	0.7825
3594.37	0.006857	0.6857
3592.96	0.005979	0.5979
3591.54	0.005182	0.5182
3590.12	0.004473	0.4473
3588.71	0.003865	0.3865
3587.29	0.003363	0.3363
3585.87	0.002951	0.2951
3584.46	0.002614	0.2614
3583.04	0.002336	0.2336
3581.63	0.002114	0.2114
3580.21	0.00195	0.195
3578.79	0.001844	0.1844
3577.38	0.001795	0.1795
3575.96	0.001801	0.1801
3574.54	0.001855	0.1855
3573.13	0.001943	0.1943
3571.71	0.00205	0.205
3570.3	0.002155	0.2155
3568.88	0.002251	0.2251
3567.46	0.002334	0.2334
3566.05	0.0024	0.24
3564.63	0.002447	0.2447
3563.21	0.002479	0.2479
3561.8	0.002498	0.2498
3560.38	0.002498	0.2498
3558.97	0.002475	0.2475
3557.55	0.002434	0.2434
3556.13	0.002386	0.2386
3554.72	0.002336	0.2336
3553.3	0.002278	0.2278
3551.88	0.002201	0.2201
3550.47	0.002103	0.2103
3549.05	0.001998	0.1998
3547.64	0.001902	0.1902
3546.22	0.001819	0.1819
3544.8	0.001752	0.1752
3543.39	0.001704	0.1704
3541.97	0.001675	0.1675
3540.56	0.001662	0.1662
3539.14	0.001662	0.1662
3537.72	0.001669	0.1669
3536.31	0.001675	0.1675
3534.89	0.001675	0.1675
3533.47	0.001666	0.1666
3532.06	0.001646	0.1646
3530.64	0.001618	0.1618
3529.23	0.001589	0.1589
3527.81	0.001564	0.1564
3526.39	0.001544	0.1544
3524.98	0.001529	0.1529
3523.56	0.001522	0.1522
3522.14	0.001525	0.1525
3520.73	0.001533	0.1533
3519.31	0.001539	0.1539
3517.9	0.001544	0.1544
3516.48	0.001557	0.1557
3515.06	0.001585	0.1585
3513.65	0.001627	0.1627
3512.23	0.001678	0.1678
3510.81	0.001739	0.1739
3509.4	0.001805	0.1805
3507.98	0.001862	0.1862
3506.57	0.001904	0.1904
3505.15	0.001923	0.1923
3503.73	0.001918	0.1918
3502.32	0.001889	0.1889
3500.9	0.001842	0.1842
3499.48	0.001782	0.1782
3498.07	0.001712	0.1712
3496.65	0.001637	0.1637
3495.24	0.001566	0.1566
3493.82	0.001504	0.1504
3492.4	0.001452	0.1452
3490.99	0.001409	0.1409
3489.57	0.001375	0.1375
3488.15	0.00135	0.135
3486.74	0.001333	0.1333
3485.32	0.001328	0.1328
3483.91	0.001337	0.1337
3482.49	0.001359	0.1359
3481.07	0.001387	0.1387
3479.66	0.001416	0.1416
3478.24	0.001445	0.1445
3476.83	0.00147	0.147
3475.41	0.001479	0.1479
3473.99	0.001467	0.1467
3472.58	0.001437	0.1437
3471.16	0.001395	0.1395
3469.74	0.001349	0.1349
3468.33	0.001301	0.1301
3466.91	0.001256	0.1256
3465.5	0.001216	0.1216
3464.08	0.00118	0.118
3462.66	0.001151	0.1151
3461.25	0.001132	0.1132
3459.83	0.001126	0.1126
3458.41	0.001128	0.1128
3457	0.001133	0.1133
3455.58	0.00114	0.114
3454.17	0.001147	0.1147
3452.75	0.001154	0.1154
3451.33	0.001162	0.1162
3449.92	0.001164	0.1164
3448.5	0.001156	0.1156
3447.08	0.001136	0.1136
3445.67	0.001108	0.1108
3444.25	0.001077	0.1077
3442.84	0.001043	0.1043
3441.42	0.001006	0.1006
3440	0.000968	0.0968
3438.59	0.000935	0.0935
3437.17	0.000909	0.0909
3435.75	0.000891	0.0891
3434.34	0.000883	0.0883
3432.92	0.000889	0.0889
3431.51	0.000912	0.0912
3430.09	0.000953	0.0953
3428.67	0.001009	0.1009
3427.26	0.001078	0.1078
3425.84	0.001156	0.1156
3424.42	0.001233	0.1233
3423.01	0.001303	0.1303
3421.59	0.001368	0.1368
3420.18	0.001427	0.1427
3418.76	0.001478	0.1478
3417.34	0.001517	0.1517
3415.93	0.001537	0.1537
3414.51	0.001539	0.1539
3413.1	0.001535	0.1535
3411.68	0.001527	0.1527
3410.26	0.001516	0.1516
3408.85	0.0015	0.15
3407.43	0.001478	0.1478
3406.01	0.001449	0.1449
3404.6	0.001414	0.1414
3403.18	0.001376	0.1376
3401.77	0.001341	0.1341
3400.35	0.00131	0.131
3398.93	0.001285	0.1285
3397.52	0.001268	0.1268
3396.1	0.001257	0.1257
3394.68	0.001248	0.1248
3393.27	0.001238	0.1238
3391.85	0.001225	0.1225
3390.44	0.001207	0.1207
3389.02	0.001186	0.1186
3387.6	0.001168	0.1168
3386.19	0.001155	0.1155
3384.77	0.001147	0.1147
3383.35	0.001142	0.1142
3381.94	0.001141	0.1141
3380.52	0.001152	0.1152
3379.11	0.001176	0.1176
3377.69	0.001208	0.1208
3376.27	0.001242	0.1242
3374.86	0.001274	0.1274
3373.44	0.001304	0.1304
3372.02	0.001328	0.1328
3370.61	0.001345	0.1345
3369.19	0.001356	0.1356
3367.78	0.00136	0.136
3366.36	0.001356	0.1356
3364.94	0.001348	0.1348
3363.53	0.001336	0.1336
3362.11	0.001319	0.1319
3360.69	0.001293	0.1293
3359.28	0.001258	0.1258
3357.86	0.001214	0.1214
3356.45	0.001165	0.1165
3355.03	0.001119	0.1119
3353.61	0.001083	0.1083
3352.2	0.001061	0.1061
3350.78	0.001052	0.1052
3349.37	0.001056	0.1056
3347.95	0.001075	0.1075
3346.53	0.001107	0.1107
3345.12	0.001143	0.1143
3343.7	0.001177	0.1177
3342.28	0.001205	0.1205
3340.87	0.001227	0.1227
3339.45	0.001241	0.1241
3338.04	0.001244	0.1244
3336.62	0.001236	0.1236
3335.2	0.001222	0.1222
3333.79	0.001207	0.1207
3332.37	0.001192	0.1192
3330.95	0.001178	0.1178
3329.54	0.001164	0.1164
3328.12	0.001148	0.1148
3326.71	0.001128	0.1128
3325.29	0.001103	0.1103
3323.87	0.001076	0.1076
3322.46	0.001054	0.1054
3321.04	0.001043	0.1043
3319.62	0.001046	0.1046
3318.21	0.00106	0.106
3316.79	0.001082	0.1082
3315.38	0.001109	0.1109
3313.96	0.001134	0.1134
3312.54	0.00115	0.115
3311.13	0.001154	0.1154
3309.71	0.001149	0.1149
3308.29	0.001136	0.1136
3306.88	0.001116	0.1116
3305.46	0.00109	0.109
3304.05	0.001061	0.1061
3302.63	0.001035	0.1035
3301.21	0.001016	0.1016
3299.8	0.001002	0.1002
3298.38	0.000991	0.0991
3296.96	0.000981	0.0981
3295.55	0.000974	0.0974
3294.13	0.000969	0.0969
3292.72	0.000965	0.0965
3291.3	0.000964	0.0964
3289.88	0.000968	0.0968
3288.47	0.00098	0.098
3287.05	0.001001	0.1001
3285.64	0.001025	0.1025
3284.22	0.001047	0.1047
3282.8	0.001065	0.1065
3281.39	0.001079	0.1079
3279.97	0.001086	0.1086
3278.55	0.00109	0.109
3277.14	0.001094	0.1094
3275.72	0.001099	0.1099
3274.31	0.001105	0.1105
3272.89	0.001109	0.1109
3271.47	0.00111	0.111
3270.06	0.001111	0.1111
3268.64	0.00111	0.111
3267.22	0.001106	0.1106
3265.81	0.001099	0.1099
3264.39	0.001093	0.1093
3262.98	0.001087	0.1087
3261.56	0.001079	0.1079
3260.14	0.001069	0.1069
3258.73	0.001056	0.1056
3257.31	0.001044	0.1044
3255.89	0.001031	0.1031
3254.48	0.001018	0.1018
3253.06	0.001007	0.1007
3251.65	0.000995	0.0995
3250.23	0.000986	0.0986
3248.81	0.000982	0.0982
3247.4	0.000984	0.0984
3245.98	0.00099	0.099
3244.56	0.001001	0.1001
3243.15	0.001013	0.1013
3241.73	0.001026	0.1026
3240.32	0.001034	0.1034
3238.9	0.001036	0.1036
3237.48	0.001031	0.1031
3236.07	0.001022	0.1022
3234.65	0.001012	0.1012
3233.23	0.001002	0.1002
3231.82	0.000993	0.0993
3230.4	0.000986	0.0986
3228.99	0.000979	0.0979
3227.57	0.000972	0.0972
3226.15	0.000968	0.0968
3224.74	0.000967	0.0967
3223.32	0.000966	0.0966
3221.91	0.000966	0.0966
3220.49	0.000971	0.0971
3219.07	0.000982	0.0982
3217.66	0.000998	0.0998
3216.24	0.001021	0.1021
3214.82	0.001046	0.1046
3213.41	0.00107	0.107
3211.99	0.001088	0.1088
3210.58	0.001103	0.1103
3209.16	0.001115	0.1115
3207.74	0.001123	0.1123
3206.33	0.001125	0.1125
3204.91	0.001119	0.1119
3203.49	0.00111	0.111
3202.08	0.001101	0.1101
3200.66	0.00109	0.109
3199.25	0.001078	0.1078
3197.83	0.001068	0.1068
3196.41	0.001059	0.1059
3195	0.001052	0.1052
3193.58	0.001044	0.1044
3192.16	0.001027	0.1027
3190.75	0.001	0.1
3189.33	0.000968	0.0968
3187.92	0.000934	0.0934
3186.5	0.000902	0.0902
3185.08	0.000871	0.0871
3183.67	0.000843	0.0843
3182.25	0.000817	0.0817
3180.83	0.000792	0.0792
3179.42	0.000767	0.0767
3178	0.000748	0.0748
3176.59	0.000736	0.0736
3175.17	0.000732	0.0732
3173.75	0.000729	0.0729
3172.34	0.000727	0.0727
3170.92	0.000727	0.0727
3169.5	0.000732	0.0732
3168.09	0.000742	0.0742
3166.67	0.000755	0.0755
3165.26	0.000771	0.0771
3163.84	0.000789	0.0789
3162.42	0.000803	0.0803
3161.01	0.00081	0.081
3159.59	0.000805	0.0805
3158.18	0.000788	0.0788
3156.76	0.000763	0.0763
3155.34	0.000738	0.0738
3153.93	0.000717	0.0717
3152.51	0.000698	0.0698
3151.09	0.000681	0.0681
3149.68	0.000667	0.0667
3148.26	0.000652	0.0652
3146.85	0.000637	0.0637
3145.43	0.000627	0.0627
3144.01	0.000623	0.0623
3142.6	0.000622	0.0622
3141.18	0.00062	0.062
3139.76	0.000617	0.0617
3138.35	0.000617	0.0617
3136.93	0.000623	0.0623
3135.52	0.000638	0.0638
3134.1	0.000661	0.0661
3132.68	0.000688	0.0688
3131.27	0.000716	0.0716
3129.85	0.000742	0.0742
3128.43	0.000766	0.0766
3127.02	0.000786	0.0786
3125.6	0.000803	0.0803
3124.19	0.00082	0.082
3122.77	0.00084	0.084
3121.35	0.000862	0.0862
3119.94	0.000884	0.0884
3118.52	0.000902	0.0902
3117.1	0.000913	0.0913
3115.69	0.000916	0.0916
3114.27	0.000911	0.0911
3112.86	0.000902	0.0902
3111.44	0.000891	0.0891
3110.02	0.000879	0.0879
3108.61	0.000865	0.0865
3107.19	0.00085	0.085
3105.77	0.000835	0.0835
3104.36	0.000824	0.0824
3102.94	0.000816	0.0816
3101.53	0.000811	0.0811
3100.11	0.000806	0.0806
3098.69	0.000801	0.0801
3097.28	0.000794	0.0794
3095.86	0.000787	0.0787
3094.45	0.000781	0.0781
3093.03	0.000777	0.0777
3091.61	0.000779	0.0779
3090.2	0.000787	0.0787
3088.78	0.0008	0.08
3087.36	0.000817	0.0817
3085.95	0.000837	0.0837
3084.53	0.000856	0.0856
3083.12	0.000872	0.0872
3081.7	0.000887	0.0887
3080.28	0.000902	0.0902
3078.87	0.000921	0.0921
3077.45	0.000943	0.0943
3076.03	0.000966	0.0966
3074.62	0.000989	0.0989
3073.2	0.001009	0.1009
3071.79	0.001024	0.1024
3070.37	0.001033	0.1033
3068.95	0.001034	0.1034
3067.54	0.001028	0.1028
3066.12	0.001015	0.1015
3064.7	0.000996	0.0996
3063.29	0.000973	0.0973
3061.87	0.000947	0.0947
3060.46	0.000923	0.0923
3059.04	0.000905	0.0905
3057.62	0.000895	0.0895
3056.21	0.000894	0.0894
3054.79	0.000901	0.0901
3053.37	0.000918	0.0918
3051.96	0.000941	0.0941
3050.54	0.000969	0.0969
3049.13	0.001005	0.1005
3047.71	0.001051	0.1051
3046.29	0.001109	0.1109
3044.88	0.00118	0.118
3043.46	0.001266	0.1266
3042.04	0.001367	0.1367
3040.63	0.001484	0.1484
3039.21	0.001615	0.1615
3037.8	0.001759	0.1759
3036.38	0.001914	0.1914
3034.96	0.002078	0.2078
3033.55	0.00225	0.225
3032.13	0.002432	0.2432
3030.72	0.002623	0.2623
3029.3	0.002825	0.2825
3027.88	0.003039	0.3039
3026.47	0.003265	0.3265
3025.05	0.003503	0.3503
3023.63	0.003752	0.3752
3022.22	0.004007	0.4007
3020.8	0.004266	0.4266
3019.39	0.004526	0.4526
3017.97	0.004786	0.4786
3016.55	0.005045	0.5045
3015.14	0.005304	0.5304
3013.72	0.005562	0.5562
3012.3	0.005821	0.5821
3010.89	0.006083	0.6083
3009.47	0.006348	0.6348
3008.06	0.006614	0.6614
3006.64	0.006875	0.6875
3005.22	0.007126	0.7126
3003.81	0.007363	0.7363
3002.39	0.007579	0.7579
3000.97	0.007773	0.7773
2999.56	0.007939	0.7939
2998.14	0.008073	0.8073
2996.73	0.008169	0.8169
2995.31	0.008219	0.8219
2993.89	0.008218	0.8218
2992.48	0.008161	0.8161
2991.06	0.008045	0.8045
2989.64	0.007868	0.7868
2988.23	0.007629	0.7629
2986.81	0.007331	0.7331
2985.4	0.006979	0.6979
2983.98	0.006578	0.6578
2982.56	0.006138	0.6138
2981.15	0.005665	0.5665
2979.73	0.005171	0.5171
2978.31	0.004664	0.4664
2976.9	0.004154	0.4154
2975.48	0.003653	0.3653
2974.07	0.00317	0.317
2972.65	0.002716	0.2716
2971.23	0.002301	0.2301
2969.82	0.00193	0.193
2968.4	0.001609	0.1609
2966.99	0.00134	0.134
2965.57	0.00112	0.112
2964.15	0.000944	0.0944
2962.74	0.000807	0.0807
2961.32	0.000703	0.0703
2959.9	0.000626	0.0626
2958.49	0.000575	0.0575
2957.07	0.000545	0.0545
2955.66	0.000534	0.0534
2954.24	0.000538	0.0538
2952.82	0.000553	0.0553
2951.41	0.000576	0.0576
2949.99	0.000603	0.0603
2948.57	0.000632	0.0632
2947.16	0.000659	0.0659
2945.74	0.00068	0.068
2944.33	0.000697	0.0697
2942.91	0.000715	0.0715
2941.49	0.000738	0.0738
2940.08	0.000766	0.0766
2938.66	0.000799	0.0799
2937.24	0.000836	0.0836
2935.83	0.000875	0.0875
2934.41	0.000918	0.0918
2933	0.000959	0.0959
2931.58	0.000996	0.0996
2930.16	0.001026	0.1026
2928.75	0.001048	0.1048
2927.33	0.001062	0.1062
2925.91	0.00107	0.107
2924.5	0.001072	0.1072
2923.08	0.001073	0.1073
2921.67	0.001071	0.1071
2920.25	0.001067	0.1067
2918.83	0.001057	0.1057
2917.42	0.001041	0.1041
2916	0.001021	0.1021
2914.58	0.000994	0.0994
2913.17	0.000963	0.0963
2911.75	0.000928	0.0928
2910.34	0.000894	0.0894
2908.92	0.000862	0.0862
2907.5	0.000829	0.0829
2906.09	0.000793	0.0793
2904.67	0.000754	0.0754
2903.26	0.000713	0.0713
2901.84	0.000673	0.0673
2900.42	0.000633	0.0633
2899.01	0.000593	0.0593
2897.59	0.000553	0.0553
2896.17	0.000514	0.0514
2894.76	0.000475	0.0475
2893.34	0.000438	0.0438
2891.93	0.000406	0.0406
2890.51	0.00038	0.038
2889.09	0.000363	0.0363
2887.68	0.000353	0.0353
2886.26	0.000347	0.0347
2884.84	0.000346	0.0346
2883.43	0.00035	0.035
2882.01	0.000359	0.0359
2880.6	0.000374	0.0374
2879.18	0.000394	0.0394
2877.76	0.00042	0.042
2876.35	0.000452	0.0452
2874.93	0.000489	0.0489
2873.51	0.00053	0.053
2872.1	0.000575	0.0575
2870.68	0.000623	0.0623
2869.27	0.000674	0.0674
2867.85	0.000728	0.0728
2866.43	0.000785	0.0785
2865.02	0.000844	0.0844
2863.6	0.000904	0.0904
2862.18	0.000964	0.0964
2860.77	0.001022	0.1022
2859.35	0.001078	0.1078
2857.94	0.001136	0.1136
2856.52	0.001194	0.1194
2855.1	0.001252	0.1252
2853.69	0.001309	0.1309
2852.27	0.001366	0.1366
2850.85	0.001422	0.1422
2849.44	0.001479	0.1479
2848.02	0.001539	0.1539
2846.61	0.001604	0.1604
2845.19	0.001675	0.1675
2843.77	0.001754	0.1754
2842.36	0.00184	0.184
2840.94	0.001936	0.1936
2839.53	0.00204	0.204
2838.11	0.002156	0.2156
2836.69	0.002285	0.2285
2835.28	0.002433	0.2433
2833.86	0.002603	0.2603
2832.44	0.002802	0.2802
2831.03	0.003035	0.3035
2829.61	0.003305	0.3305
2828.2	0.003617	0.3617
2826.78	0.003973	0.3973
2825.36	0.00438	0.438
2823.95	0.004846	0.4846
2822.53	0.005376	0.5376
2821.11	0.005977	0.5977
2819.7	0.006653	0.6653
2818.28	0.007409	0.7409
2816.87	0.008247	0.8247
2815.45	0.009167	0.9167
2814.03	0.010171	1.0171
2812.62	0.011254	1.1254
2811.2	0.012412	1.2412
2809.78	0.013637	1.3637
2808.37	0.014922	1.4922
2806.95	0.016257	1.6257
2805.54	0.017635	1.7635
2804.12	0.019045	1.9045
2802.7	0.020478	2.0478
2801.29	0.021925	2.1925
2799.87	0.023378	2.3378
2798.45	0.024829	2.4829
2797.04	0.026268	2.6268
2795.62	0.027684	2.7684
2794.21	0.029067	2.9067
2792.79	0.03041	3.041
2791.37	0.031707	3.1707
2789.96	0.032955	3.2955
2788.54	0.034153	3.4153
2787.12	0.0353	3.53
2785.71	0.036394	3.6394
2784.29	0.037435	3.7435
2782.88	0.038424	3.8424
2781.46	0.039359	3.9359
2780.04	0.040243	4.0243
2778.63	0.041075	4.1075
2777.21	0.041858	4.1858
2775.8	0.042594	4.2594
2774.38	0.043286	4.3286
2772.96	0.043939	4.3939
2771.55	0.044555	4.4555
2770.13	0.045143	4.5143
2768.71	0.045708	4.5708
2767.3	0.046258	4.6258
2765.88	0.046802	4.6802
2764.47	0.047344	4.7344
2763.05	0.047887	4.7887
2761.63	0.048433	4.8433
2760.22	0.048987	4.8987
2758.8	0.049553	4.9553
2757.38	0.050141	5.0141
2755.97	0.050758	5.0758
2754.55	0.05141	5.141
2753.14	0.0521	5.21
2751.72	0.052832	5.2832
2750.3	0.053608	5.3608
2748.89	0.054431	5.4431
2747.47	0.055302	5.5302
2746.05	0.056224	5.6224
2744.64	0.057197	5.7197
2743.22	0.05822	5.822
2741.81	0.059291	5.9291
2740.39	0.060409	6.0409
2738.97	0.061571	6.1571
2737.56	0.062776	6.2776
2736.14	0.064021	6.4021
2734.72	0.065302	6.5302
2733.31	0.066611	6.6611
2731.89	0.067939	6.7939
2730.48	0.069277	6.9277
2729.06	0.070613	7.0613
2727.64	0.071942	7.1942
2726.23	0.073257	7.3257
2724.81	0.074552	7.4552
2723.39	0.075821	7.5821
2721.98	0.077058	7.7058
2720.56	0.078255	7.8255
2719.15	0.079406	7.9406
2717.73	0.080508	8.0508
2716.31	0.08156	8.156
2714.9	0.082562	8.2562
2713.48	0.083512	8.3512
2712.07	0.084412	8.4412
2710.65	0.085263	8.5263
2709.23	0.086069	8.6069
2707.82	0.086838	8.6838
2706.4	0.087576	8.7576
2704.98	0.088289	8.8289
2703.57	0.088984	8.8984
2702.15	0.089666	8.9666
2700.74	0.09034	9.034
2699.32	0.091011	9.1011
2697.9	0.091683	9.1683
2696.49	0.092362	9.2362
2695.07	0.093054	9.3054
2693.65	0.093765	9.3765
2692.24	0.0945	9.45
2690.82	0.095265	9.5265
2689.41	0.096062	9.6062
2687.99	0.096892	9.6892
2686.57	0.097758	9.7758
2685.16	0.098661	9.8661
2683.74	0.099602	9.9602
2682.32	0.100583	10.0583
2680.91	0.101604	10.1604
2679.49	0.102666	10.2666
2678.08	0.103771	10.3771
2676.66	0.104919	10.4919
2675.24	0.106113	10.6113
2673.83	0.107354	10.7354
2672.41	0.108641	10.8641
2670.99	0.109975	10.9975
2669.58	0.111356	11.1356
2668.16	0.112783	11.2783
2666.75	0.114256	11.4256
2665.33	0.115777	11.5777
2663.91	0.117345	11.7345
2662.5	0.118962	11.8962
2661.08	0.120632	12.0632
2659.66	0.122357	12.2357
2658.25	0.124138	12.4138
2656.83	0.125979	12.5979
2655.42	0.127879	12.7879
2654	0.129842	12.9842
2652.58	0.13187	13.187
2651.17	0.133967	13.3967
2649.75	0.136134	13.6134
2648.34	0.138376	13.8376
2646.92	0.140697	14.0697
2645.5	0.1431	14.31
2644.09	0.145587	14.5587
2642.67	0.148162	14.8162
2641.25	0.150828	15.0828
2639.84	0.153588	15.3588
2638.42	0.156442	15.6442
2637.01	0.15939	15.939
2635.59	0.162431	16.2431
2634.17	0.165565	16.5565
2632.76	0.168794	16.8794
2631.34	0.172116	17.2116
2629.92	0.175535	17.5535
2628.51	0.179048	17.9048
2627.09	0.182655	18.2655
2625.68	0.186354	18.6354
2624.26	0.190139	19.0139
2622.84	0.19401	19.401
2621.43	0.197961	19.7961
2620.01	0.201989	20.1989
2618.59	0.206089	20.6089
2617.18	0.210256	21.0256
2615.76	0.214484	21.4484
2614.35	0.21877	21.877
2612.93	0.223106	22.3106
2611.51	0.227487	22.7487
2610.1	0.231905	23.1905
2608.68	0.23635	23.635
2607.26	0.240812	24.0812
2605.85	0.24528	24.528
2604.43	0.249744	24.9744
2603.02	0.254191	25.4191
2601.6	0.258613	25.8613
2600.18	0.263003	26.3003
2598.77	0.267353	26.7353
2597.35	0.271657	27.1657
2595.93	0.275906	27.5906
2594.52	0.280089	28.0089
2593.1	0.284197	28.4197
2591.69	0.288219	28.8219
2590.27	0.292148	29.2148
2588.85	0.295976	29.5976
2587.44	0.299696	29.9696
2586.02	0.303304	30.3304
2584.61	0.306798	30.6798
2583.19	0.310176	31.0176
2581.77	0.313436	31.3436
2580.36	0.316576	31.6576
2578.94	0.319595	31.9595
2577.52	0.322491	32.2491
2576.11	0.32526	32.526
2574.69	0.327903	32.7903
2573.28	0.330418	33.0418
2571.86	0.332808	33.2808
2570.44	0.335075	33.5075
2569.03	0.337222	33.7222
2567.61	0.339254	33.9254
2566.19	0.341176	34.1176
2564.78	0.342994	34.2994
2563.36	0.344715	34.4715
2561.95	0.346342	34.6342
2560.53	0.347884	34.7884
2559.11	0.349348	34.9348
2557.7	0.350744	35.0744
2556.28	0.352084	35.2084
2554.86	0.353382	35.3382
2553.45	0.354651	35.4651
2552.03	0.355905	35.5905
2550.62	0.357158	35.7158
2549.2	0.358423	35.8423
2547.78	0.359709	35.9709
2546.37	0.361029	36.1029
2544.95	0.362394	36.2394
2543.53	0.363814	36.3814
2542.12	0.3653	36.53
2540.7	0.366861	36.6861
2539.29	0.368506	36.8506
2537.87	0.370241	37.0241
2536.45	0.372071	37.2071
2535.04	0.373998	37.3998
2533.62	0.376024	37.6024
2532.2	0.37815	37.815
2530.79	0.380374	38.0374
2529.37	0.382699	38.2699
2527.96	0.385123	38.5123
2526.54	0.387646	38.7646
2525.12	0.390267	39.0267
2523.71	0.392984	39.2984
2522.29	0.395794	39.5794
2520.88	0.398696	39.8696
2519.46	0.401686	40.1686
2518.04	0.404763	40.4763
2516.63	0.407926	40.7926
2515.21	0.411178	41.1178
2513.79	0.41452	41.452
2512.38	0.417954	41.7954
2510.96	0.421485	42.1485
2509.55	0.425115	42.5115
2508.13	0.428847	42.8847
2506.71	0.432682	43.2682
2505.3	0.436619	43.6619
2503.88	0.440656	44.0656
2502.46	0.444788	44.4788
2501.05	0.449011	44.9011
2499.63	0.45332	45.332
2498.22	0.457708	45.7708
2496.8	0.46217	46.217
2495.38	0.466695	46.6695
2493.97	0.471271	47.1271
2492.55	0.475884	47.5884
2491.13	0.480517	48.0517
2489.72	0.485155	48.5155
2488.3	0.489783	48.9783
2486.89	0.494388	49.4388
2485.47	0.498957	49.8957
2484.05	0.503477	50.3477
2482.64	0.507937	50.7937
2481.22	0.512327	51.2327
2479.8	0.516635	51.6635
2478.39	0.520851	52.0851
2476.97	0.524964	52.4964
2475.56	0.528966	52.8966
2474.14	0.53285	53.285
2472.72	0.536608	53.6608
2471.31	0.540236	54.0236
2469.89	0.543732	54.3732
2468.47	0.547096	54.7096
2467.06	0.55033	55.033
2465.64	0.553438	55.3438
2464.23	0.556427	55.6427
2462.81	0.5593	55.93
2461.39	0.562063	56.2063
2459.98	0.564722	56.4722
2458.56	0.567287	56.7287
2457.15	0.569767	56.9767
2455.73	0.572173	57.2173
2454.31	0.574521	57.4521
2452.9	0.576822	57.6822
2451.48	0.579089	57.9089
2450.06	0.581333	58.1333
2448.65	0.583563	58.3563
2447.23	0.585788	58.5788
2445.82	0.588012	58.8012
2444.4	0.59024	59.024
2442.98	0.592474	59.2474
2441.57	0.594717	59.4717
2440.15	0.596972	59.6972
2438.73	0.59924	59.924
2437.32	0.601522	60.1522
2435.9	0.603819	60.3819
2434.49	0.60613	60.613
2433.07	0.608455	60.8455
2431.65	0.610793	61.0793
2430.24	0.613143	61.3143
2428.82	0.615503	61.5503
2427.4	0.617874	61.7874
2425.99	0.620254	62.0254
2424.57	0.622642	62.2642
2423.16	0.62504	62.504
2421.74	0.627452	62.7452
2420.32	0.629881	62.9881
2418.91	0.632332	63.2332
2417.49	0.634807	63.4807
2416.07	0.637309	63.7309
2414.66	0.639838	63.9838
2413.24	0.642393	64.2393
2411.83	0.644973	64.4973
2410.41	0.647575	64.7575
2408.99	0.650197	65.0197
2407.58	0.652836	65.2836
2406.16	0.655488	65.5488
2404.74	0.65815	65.815
2403.33	0.660814	66.0814
2401.91	0.663472	66.3472
2400.5	0.666119	66.6119
2399.08	0.668749	66.8749
2397.66	0.671355	67.1355
2396.25	0.673932	67.3932
2394.83	0.676473	67.6473
2393.42	0.678977	67.8977
2392	0.681448	68.1448
2390.58	0.683898	68.3898
2389.17	0.686342	68.6342
2387.75	0.6888	68.88
2386.33	0.691293	69.1293
2384.92	0.693845	69.3845
2383.5	0.696474	69.6474
2382.09	0.699206	69.9206
2380.67	0.702064	70.2064
2379.25	0.70508	70.508
2377.84	0.708277	70.8277
2376.42	0.71167	71.167
2375	0.715259	71.5259
2373.59	0.719031	71.9031
2372.17	0.722963	72.2963
2370.76	0.727024	72.7024
2369.34	0.73118	73.118
2367.92	0.735388	73.5388
2366.51	0.739604	73.9604
2365.09	0.743782	74.3782
2363.67	0.747869	74.7869
2362.26	0.751815	75.1815
2360.84	0.755579	75.5579
2359.43	0.759129	75.9129
2358.01	0.762445	76.2445
2356.59	0.765513	76.5513
2355.18	0.768327	76.8327
2353.76	0.770889	77.0889
2352.34	0.773207	77.3207
2350.93	0.7753	77.53
2349.51	0.777196	77.7196
2348.1	0.778935	77.8935
2346.68	0.780566	78.0566
2345.26	0.782131	78.2131
2343.85	0.783659	78.3659
2342.43	0.785151	78.5151
2341.01	0.786603	78.6603
2339.6	0.788005	78.8005
2338.18	0.789356	78.9356
2336.77	0.790651	79.0651
2335.35	0.791885	79.1885
2333.93	0.79305	79.305
2332.52	0.794134	79.4134
2331.1	0.795124	79.5124
2329.69	0.796009	79.6009
2328.27	0.79678	79.678
2326.85	0.797433	79.7433
2325.44	0.797967	79.7967
2324.02	0.798386	79.8386
2322.6	0.798694	79.8694
2321.19	0.798899	79.8899
2319.77	0.79901	79.901
2318.36	0.799043	79.9043
2316.94	0.799013	79.9013
2315.52	0.798947	79.8947
2314.11	0.798866	79.8866
2312.69	0.798792	79.8792
2311.27	0.798731	79.8731
2309.86	0.798683	79.8683
2308.44	0.79864	79.864
2307.03	0.798603	79.8603
2305.61	0.798575	79.8575
2304.19	0.798563	79.8563
2302.78	0.798573	79.8573
2301.36	0.798609	79.8609
2299.94	0.798673	79.8673
2298.53	0.798766	79.8766
2297.11	0.798891	79.8891
2295.7	0.79905	79.905
2294.28	0.799243	79.9243
2292.86	0.799472	79.9472
2291.45	0.799737	79.9737
2290.03	0.800041	80.0041
2288.61	0.800385	80.0385
2287.2	0.800768	80.0768
2285.78	0.801194	80.1194
2284.37	0.801664	80.1664
2282.95	0.802183	80.2183
2281.53	0.802753	80.2753
2280.12	0.803376	80.3376
2278.7	0.804052	80.4052
2277.28	0.804778	80.4778
2275.87	0.805546	80.5546
2274.45	0.806352	80.6352
2273.04	0.807192	80.7192
2271.62	0.80806	80.806
2270.2	0.808952	80.8952
2268.79	0.809864	80.9864
2267.37	0.810789	81.0789
2265.96	0.811718	81.1718
2264.54	0.812646	81.2646
2263.12	0.813565	81.3565
2261.71	0.814471	81.4471
2260.29	0.815356	81.5356
2258.87	0.816214	81.6214
2257.46	0.817042	81.7042
2256.04	0.817836	81.7836
2254.63	0.818597	81.8597
2253.21	0.819324	81.9324
2251.79	0.820017	82.0017
2250.38	0.820676	82.0676
2248.96	0.821301	82.1301
2247.54	0.821894	82.1894
2246.13	0.822452	82.2452
2244.71	0.822977	82.2977
2243.3	0.823468	82.3468
2241.88	0.823922	82.3922
2240.46	0.82434	82.434
2239.05	0.824722	82.4722
2237.63	0.825064	82.5064
2236.21	0.825364	82.5364
2234.8	0.825617	82.5617
2233.38	0.825817	82.5817
2231.97	0.825958	82.5958
2230.55	0.826036	82.6036
2229.13	0.826044	82.6044
2227.72	0.825977	82.5977
2226.3	0.82583	82.583
2224.88	0.825599	82.5599
2223.47	0.825283	82.5283
2222.05	0.824884	82.4884
2220.64	0.824401	82.4401
2219.22	0.823838	82.3838
2217.8	0.823198	82.3198
2216.39	0.822483	82.2483
2214.97	0.821698	82.1698
2213.55	0.820848	82.0848
2212.14	0.819938	81.9938
2210.72	0.818974	81.8974
2209.31	0.817964	81.7964
2207.89	0.816916	81.6916
2206.47	0.815839	81.5839
2205.06	0.814741	81.4741
2203.64	0.813631	81.3631
2202.23	0.812513	81.2513
2200.81	0.811396	81.1396
2199.39	0.810285	81.0285
2197.98	0.809186	80.9186
2196.56	0.808105	80.8105
2195.14	0.807047	80.7047
2193.73	0.806019	80.6019
2192.31	0.805026	80.5026
2190.9	0.804079	80.4079
2189.48	0.803184	80.3184
2188.06	0.802349	80.2349
2186.65	0.801577	80.1577
2185.23	0.800873	80.0873
2183.81	0.800238	80.0238
2182.4	0.799676	79.9676
2180.98	0.799188	79.9188
2179.57	0.798774	79.8774
2178.15	0.798436	79.8436
2176.73	0.798174	79.8174
2175.32	0.797989	79.7989
2173.9	0.797882	79.7882
2172.48	0.797852	79.7852
2171.07	0.7979	79.79
2169.65	0.798027	79.8027
2168.24	0.798231	79.8231
2166.82	0.798512	79.8512
2165.4	0.79887	79.887
2163.99	0.799305	79.9305
2162.57	0.799816	79.9816
2161.15	0.800405	80.0405
2159.74	0.801073	80.1073
2158.32	0.801822	80.1822
2156.91	0.802652	80.2652
2155.49	0.803561	80.3561
2154.07	0.804545	80.4545
2152.66	0.805603	80.5603
2151.24	0.806731	80.6731
2149.83	0.807928	80.7928
2148.41	0.809192	80.9192
2146.99	0.81052	81.052
2145.58	0.81191	81.191
2144.16	0.813358	81.3358
2142.74	0.814862	81.4862
2141.33	0.816417	81.6417
2139.91	0.81802	81.802
2138.5	0.819666	81.9666
2137.08	0.821353	82.1353
2135.66	0.823076	82.3076
2134.25	0.824832	82.4832
2132.83	0.826617	82.6617
2131.41	0.828428	82.8428
2130	0.83026	83.026
2128.58	0.832111	83.2111
2127.17	0.833977	83.3977
2125.75	0.835853	83.5853
2124.33	0.837737	83.7737
2122.92	0.839625	83.9625
2121.5	0.841514	84.1514
2120.08	0.843401	84.3401
2118.67	0.845286	84.5286
2117.25	0.847172	84.7172
2115.84	0.849058	84.9058
2114.42	0.850946	85.0946
2113	0.852836	85.2836
2111.59	0.854731	85.4731
2110.17	0.856632	85.6632
2108.75	0.85854	85.854
2107.34	0.860459	86.0459
2105.92	0.862391	86.2391
2104.51	0.864342	86.4342
2103.09	0.866316	86.6316
2101.67	0.868316	86.8316
2100.26	0.870345	87.0345
2098.84	0.872407	87.2407
2097.42	0.874504	87.4504
2096.01	0.876637	87.6637
2094.59	0.878805	87.8805
2093.18	0.881008	88.1008
2091.76	0.883243	88.3243
2090.34	0.885508	88.5508
2088.93	0.887799	88.7799
2087.51	0.89011	89.011
2086.1	0.892438	89.2438
2084.68	0.894776	89.4776
2083.26	0.897118	89.7118
2081.85	0.899457	89.9457
2080.43	0.901784	90.1784
2079.01	0.904093	90.4093
2077.6	0.906379	90.6379
2076.18	0.908634	90.8634
2074.77	0.910857	91.0857
2073.35	0.913046	91.3046
2071.93	0.915198	91.5198
2070.52	0.917315	91.7315
2069.1	0.919398	91.9398
2067.68	0.921447	92.1447
2066.27	0.923466	92.3466
2064.85	0.92546	92.546
2063.44	0.927432	92.7432
2062.02	0.929386	92.9386
2060.6	0.931326	93.1326
2059.19	0.933257	93.3257
2057.77	0.935181	93.5181
2056.35	0.937101	93.7101
2054.94	0.939019	93.9019
2053.52	0.940939	94.0939
2052.11	0.94286	94.286
2050.69	0.944785	94.4785
2049.27	0.946714	94.6714
2047.86	0.948644	94.8644
2046.44	0.950576	95.0576
2045.02	0.952509	95.2509
2043.61	0.954441	95.4441
2042.19	0.956374	95.6374
2040.78	0.958304	95.8304
2039.36	0.96023	96.023
2037.94	0.962149	96.2149
2036.53	0.96406	96.406
2035.11	0.965963	96.5963
2033.69	0.967856	96.7856
2032.28	0.969737	96.9737
2030.86	0.971605	97.1605
2029.45	0.973458	97.3458
2028.03	0.97529	97.529
2026.61	0.977097	97.7097
2025.2	0.978875	97.8875
2023.78	0.980617	98.0617
2022.37	0.982316	98.2316
2020.95	0.983966	98.3966
2019.53	0.98556	98.556
2018.12	0.98709	98.709
2016.7	0.988553	98.8553
2015.28	0.989941	98.9941
2013.87	0.991252	99.1252
2012.45	0.992482	99.2482
2011.04	0.993631	99.3631
2009.62	0.994698	99.4698
2008.2	0.995683	99.5683
2006.79	0.996584	99.6584
2005.37	0.997401	99.7401
2003.95	0.998138	99.8138
2002.54	0.998798	99.8798
2001.12	0.999385	99.9385
1999.71	0.9999	99.99
1998.29	1.00035	100.035
1996.87	1.00073	100.073
1995.46	1.00103	100.103
1994.04	1.00128	100.128
1992.62	1.00145	100.145
1991.21	1.00155	100.155
1989.79	1.00157	100.157
1988.38	1.00152	100.152
1986.96	1.00139	100.139
1985.54	1.00118	100.118
1984.13	1.0009	100.09
1982.71	1.00055	100.055
1981.29	1.00013	100.013
1979.88	0.999647	99.9647
1978.46	0.999116	99.9116
1977.05	0.998542	99.8542
1975.63	0.997933	99.7933
1974.21	0.997295	99.7295
1972.8	0.996635	99.6635
1971.38	0.995959	99.5959
1969.96	0.995278	99.5278
1968.55	0.994599	99.4599
1967.13	0.993928	99.3928
1965.72	0.993272	99.3272
1964.3	0.99263	99.263
1962.88	0.992006	99.2006
1961.47	0.9914	99.14
1960.05	0.990815	99.0815
1958.64	0.990249	99.0249
1957.22	0.989702	98.9702
1955.8	0.989173	98.9173
1954.39	0.988663	98.8663
1952.97	0.988171	98.8171
1951.55	0.9877	98.77
1950.14	0.987249	98.7249
1948.72	0.98682	98.682
1947.31	0.986414	98.6414
1945.89	0.986034	98.6034
1944.47	0.985683	98.5683
1943.06	0.985365	98.5365
1941.64	0.985083	98.5083
1940.22	0.984835	98.4835
1938.81	0.98462	98.462
1937.39	0.984441	98.4441
1935.98	0.984303	98.4303
1934.56	0.984209	98.4209
1933.14	0.984162	98.4162
1931.73	0.98416	98.416
1930.31	0.984204	98.4204
1928.89	0.984296	98.4296
1927.48	0.984437	98.4437
1926.06	0.984626	98.4626
1924.65	0.984864	98.4864
1923.23	0.985149	98.5149
1921.81	0.985481	98.5481
1920.4	0.985852	98.5852
1918.98	0.986258	98.6258
1917.56	0.986692	98.6692
1916.15	0.98715	98.715
1914.73	0.987624	98.7624
1913.32	0.988112	98.8112
1911.9	0.988613	98.8613
1910.48	0.989125	98.9125
1909.07	0.989643	98.9643
1907.65	0.990158	99.0158
1906.23	0.990661	99.0661
1904.82	0.991147	99.1147
1903.4	0.991616	99.1616
1901.99	0.99207	99.207
1900.57	0.992503	99.2503
1899.15	0.992911	99.2911
1897.74	0.993288	99.3288
1896.32	0.993633	99.3633
1894.91	0.993948	99.3948
1893.49	0.994235	99.4235
1892.07	0.994497	99.4497
1890.66	0.99474	99.474
1889.24	0.994968	99.4968
1887.82	0.995182	99.5182
1886.41	0.995386	99.5386
1884.99	0.995586	99.5586
1883.58	0.995792	99.5792
1882.16	0.996013	99.6013
1880.74	0.99626	99.626
1879.33	0.996544	99.6544
1877.91	0.99688	99.688
1876.49	0.997269	99.7269
1875.08	0.997702	99.7702
1873.66	0.998164	99.8164
1872.25	0.998647	99.8647
1870.83	0.999145	99.9145
1869.41	0.999651	99.9651
1868	1.00015	100.015
1866.58	1.00062	100.062
1865.16	1.00105	100.105
1863.75	1.00142	100.142
1862.33	1.00174	100.174
1860.92	1.002	100.2
1859.5	1.0022	100.22
1858.08	1.00234	100.234
1856.67	1.00242	100.242
1855.25	1.00245	100.245
1853.83	1.00244	100.244
1852.42	1.00242	100.242
1851	1.0024	100.24
1849.59	1.00241	100.241
1848.17	1.00248	100.248
1846.75	1.00263	100.263
1845.34	1.0029	100.29
1843.92	1.00328	100.328
1842.5	1.00378	100.378
1841.09	1.00438	100.438
1839.67	1.0051	100.51
1838.26	1.00592	100.592
1836.84	1.00685	100.685
1835.42	1.00789	100.789
1834.01	1.00902	100.902
1832.59	1.01024	101.024
1831.18	1.01152	101.152
1829.76	1.01286	101.286
1828.34	1.01423	101.423
1826.93	1.01561	101.561
1825.51	1.01699	101.699
1824.09	1.01833	101.833
1822.68	1.01964	101.964
1821.26	1.02087	102.087
1819.85	1.02202	102.203
1818.43	1.02307	102.307
1817.01	1.02399	102.399
1815.6	1.02476	102.476
1814.18	1.02538	102.538
1812.76	1.02581	102.581
1811.35	1.02605	102.605
1809.93	1.02606	102.606
1808.52	1.02583	102.583
1807.1	1.02534	102.534
1805.68	1.02458	102.458
1804.27	1.02356	102.356
1802.85	1.02226	102.226
1801.43	1.02071	102.071
1800.02	1.0189	101.89
1798.6	1.01684	101.684
1797.19	1.01451	101.451
1795.77	1.01191	101.191
1794.35	1.00902	100.902
1792.94	1.00584	100.584
1791.52	1.00237	100.237
1790.1	0.998592	99.8592
1788.69	0.994479	99.4479
1787.27	0.989999	98.9999
1785.86	0.985111	98.5111
1784.44	0.979757	97.9757
1783.02	0.973888	97.3888
1781.61	0.967474	96.7474
1780.19	0.960501	96.0501
1778.77	0.952958	95.2958
1777.36	0.944822	94.4822
1775.94	0.936056	93.6056
1774.53	0.926609	92.6609
1773.11	0.916426	91.6426
1771.69	0.905458	90.5458
1770.28	0.893646	89.3646
1768.86	0.880884	88.0884
1767.45	0.867029	86.7029
1766.03	0.851934	85.1934
1764.61	0.835448	83.5448
1763.2	0.817414	81.7414
1761.78	0.797685	79.7685
1760.36	0.77615	77.615
1758.95	0.752726	75.2726
1757.53	0.727355	72.7355
1756.12	0.700033	70.0033
1754.7	0.670812	67.0812
1753.28	0.6398	63.98
1751.87	0.607149	60.7149
1750.45	0.573101	57.3101
1749.03	0.538009	53.8009
1747.62	0.502306	50.2306
1746.2	0.466446	46.6446
1744.79	0.430873	43.0873
1743.37	0.396021	39.6021
1741.95	0.362309	36.2309
1740.54	0.330122	33.0122
1739.12	0.299806	29.9806
1737.7	0.271631	27.1631
1736.29	0.245752	24.5752
1734.87	0.222224	22.2224
1733.46	0.201046	20.1046
1732.04	0.182175	18.2175
1730.62	0.165497	16.5497
1729.21	0.150838	15.0838
1727.79	0.138001	13.8001
1726.37	0.12679	12.679
1724.96	0.11701	11.701
1723.54	0.108487	10.8487
1722.13	0.101078	10.1078
1720.71	0.094671	9.4671
1719.29	0.089177	8.9177
1717.88	0.084548	8.4548
1716.46	0.080801	8.0801
1715.04	0.077993	7.7993
1713.63	0.076171	7.6171
1712.21	0.07535	7.535
1710.8	0.075533	7.5533
1709.38	0.076704	7.6704
1707.96	0.078829	7.8829
1706.55	0.08184	8.184
1705.13	0.08563	8.563
1703.72	0.090044	9.0044
1702.3	0.094892	9.4892
1700.88	0.099983	9.9983
1699.47	0.105114	10.5114
1698.05	0.110064	11.0064
1696.63	0.114613	11.4613
1695.22	0.118566	11.8566
1693.8	0.121774	12.1774
1692.39	0.124131	12.4131
1690.97	0.125567	12.5567
1689.55	0.126053	12.6053
1688.14	0.125596	12.5596
1686.72	0.124229	12.4229
1685.3	0.122016	12.2016
1683.89	0.119054	11.9054
1682.47	0.115474	11.5474
1681.06	0.111415	11.1415
1679.64	0.107004	10.7004
1678.22	0.102364	10.2364
1676.81	0.097611	9.7611
1675.39	0.09286	9.286
1673.97	0.08822	8.822
1672.56	0.083784	8.3784
1671.14	0.079626	7.9626
1669.73	0.075804	7.5804
1668.31	0.072363	7.2363
1666.89	0.069324	6.9324
1665.48	0.066684	6.6684
1664.06	0.064432	6.4432
1662.64	0.062564	6.2564
1661.23	0.061078	6.1078
1659.81	0.059964	5.9964
1658.4	0.059207	5.9207
1656.98	0.058791	5.8791
1655.56	0.0587	5.87
1654.15	0.058912	5.8912
1652.73	0.05941	5.941
1651.31	0.060184	6.0184
1649.9	0.061234	6.1234
1648.48	0.062552	6.2552
1647.07	0.064125	6.4125
1645.65	0.065937	6.5937
1644.23	0.067986	6.7986
1642.82	0.070279	7.0279
1641.4	0.072831	7.2831
1639.99	0.075656	7.5656
1638.57	0.07877	7.877
1637.15	0.082185	8.2185
1635.74	0.085912	8.5912
1634.32	0.089951	8.9951
1632.9	0.094298	9.4298
1631.49	0.098954	9.8954
1630.07	0.103926	10.3926
1628.66	0.10922	10.922
1627.24	0.11483	11.483
1625.82	0.120738	12.0738
1624.41	0.126925	12.6925
1622.99	0.133366	13.3366
1621.57	0.140035	14.0035
1620.16	0.146901	14.6901
1618.74	0.153939	15.3939
1617.33	0.161119	16.1119
1615.91	0.168401	16.8401
1614.49	0.175733	17.5733
1613.08	0.183083	18.3083
1611.66	0.190433	19.0433
1610.24	0.197779	19.7779
1608.83	0.20511	20.511
1607.41	0.212409	21.2409
1606	0.219646	21.9646
1604.58	0.226793	22.6793
1603.16	0.23382	23.382
1601.75	0.240689	24.0689
1600.33	0.247363	24.7363
1598.91	0.25381	25.381
1597.5	0.260011	26.0011
1596.08	0.265943	26.5943
1594.67	0.271583	27.1583
1593.25	0.276915	27.6915
1591.83	0.281937	28.1937
1590.42	0.286652	28.6652
1589	0.291069	29.1069
1587.58	0.295204	29.5204
1586.17	0.299083	29.9083
1584.75	0.302735	30.2735
1583.34	0.306189	30.6189
1581.92	0.309482	30.9482
1580.5	0.312663	31.2663
1579.09	0.315797	31.5797
1577.67	0.318951	31.8951
1576.26	0.322177	32.2177
1574.84	0.325512	32.5512
1573.42	0.328975	32.8975
1572.01	0.332577	33.2577
1570.59	0.336311	33.6311
1569.17	0.340141	34.0141
1567.76	0.344012	34.4012
1566.34	0.347852	34.7852
1564.93	0.351584	35.1584
1563.51	0.355124	35.5124
1562.09	0.358388	35.8388
1560.68	0.361309	36.1309
1559.26	0.363836	36.3836
1557.84	0.365927	36.5927
1556.43	0.367537	36.7537
1555.01	0.368645	36.8645
1553.6	0.369258	36.9258
1552.18	0.369403	36.9403
1550.76	0.369116	36.9116
1549.35	0.36845	36.845
1547.93	0.367476	36.7476
1546.51	0.366273	36.6273
1545.1	0.364917	36.4917
1543.68	0.363483	36.3483
1542.27	0.362032	36.2032
1540.85	0.360603	36.0603
1539.43	0.359225	35.9225
1538.02	0.357912	35.7912
1536.6	0.356633	35.6633
1535.18	0.355315	35.5315
1533.77	0.353852	35.3852
1532.35	0.352117	35.2117
1530.94	0.349977	34.9977
1529.52	0.347311	34.7311
1528.1	0.344026	34.4026
1526.69	0.340046	34.0046
1525.27	0.335305	33.5305
1523.85	0.329739	32.9739
1522.44	0.323304	32.3304
1521.02	0.316008	31.6008
1519.61	0.307887	30.7887
1518.19	0.298985	29.8985
1516.77	0.289345	28.9345
1515.36	0.279025	27.9025
1513.94	0.268095	26.8095
1512.53	0.256621	25.6621
1511.11	0.244668	24.4668
1509.69	0.232307	23.2307
1508.28	0.219606	21.9606
1506.86	0.206643	20.6643
1505.44	0.193521	19.3521
1504.03	0.180333	18.0333
1502.61	0.167129	16.7129
1501.2	0.153944	15.3944
1499.78	0.140821	14.0821
1498.36	0.127823	12.7823
1496.95	0.115039	11.5039
1495.53	0.102586	10.2586
1494.11	0.090578	9.0578
1492.7	0.079109	7.9109
1491.28	0.068258	6.8258
1489.87	0.058101	5.8101
1488.45	0.048727	4.8727
1487.03	0.04022	4.022
1485.62	0.032633	3.2633
1484.2	0.025976	2.5976
1482.78	0.020235	2.0235
1481.37	0.015377	1.5377
1479.95	0.011351	1.1351
1478.54	0.008091	0.8091
1477.12	0.00552	0.552
1475.7	0.003558	0.3558
1474.29	0.002123	0.2123
1472.87	0.001142	0.1142
1471.45	0.000542	0.0542
1470.04	0.000236	0.0236
1468.62	0.000132	0.0132
1467.21	0.000159	0.0159
1465.79	0.000267	0.0267
1464.37	0.000424	0.0424
1462.96	0.000612	0.0612
1461.54	0.000816	0.0816
1460.12	0.001014	0.1014
1458.71	0.001187	0.1187
1457.29	0.001329	0.1329
1455.88	0.001445	0.1445
1454.46	0.001549	0.1549
1453.04	0.001642	0.1642
1451.63	0.001723	0.1723
1450.21	0.001786	0.1786
1448.8	0.00183	0.183
1447.38	0.001851	0.1851
1445.96	0.001852	0.1852
1444.55	0.001837	0.1837
1443.13	0.001812	0.1812
1441.71	0.001785	0.1785
1440.3	0.001757	0.1757
1438.88	0.001733	0.1733
1437.47	0.001714	0.1714
1436.05	0.001702	0.1702
1434.63	0.001702	0.1702
1433.22	0.001713	0.1713
1431.8	0.001738	0.1738
1430.38	0.001779	0.1779
1428.97	0.001836	0.1836
1427.55	0.001899	0.1899
1426.14	0.001963	0.1963
1424.72	0.002028	0.2028
1423.3	0.002095	0.2095
1421.89	0.002162	0.2162
1420.47	0.002224	0.2224
1419.05	0.002278	0.2278
1417.64	0.002326	0.2326
1416.22	0.00237	0.237
1414.81	0.002402	0.2402
1413.39	0.002416	0.2416
1411.97	0.002421	0.2421
1410.56	0.002426	0.2426
1409.14	0.002438	0.2438
1407.72	0.002459	0.2459
1406.31	0.002487	0.2487
1404.89	0.002518	0.2518
1403.48	0.002551	0.2551
1402.06	0.002588	0.2588
1400.64	0.002634	0.2634
1399.23	0.002687	0.2687
1397.81	0.002743	0.2743
1396.39	0.002799	0.2799
1394.98	0.002848	0.2848
1393.56	0.002885	0.2885
1392.15	0.002911	0.2911
1390.73	0.002933	0.2933
1389.31	0.002951	0.2951
1387.9	0.002963	0.2963
1386.48	0.002975	0.2975
1385.07	0.002988	0.2988
1383.65	0.002999	0.2999
1382.23	0.002998	0.2998
1380.82	0.002979	0.2979
1379.4	0.002944	0.2944
1377.98	0.002899	0.2899
1376.57	0.002846	0.2846
1375.15	0.002783	0.2783
1373.74	0.00271	0.271
1372.32	0.002622	0.2622
1370.9	0.00252	0.252
1369.49	0.002404	0.2404
1368.07	0.002283	0.2283
1366.65	0.002158	0.2158
1365.24	0.002025	0.2025
1363.82	0.00189	0.189
1362.41	0.001757	0.1757
1360.99	0.001627	0.1627
1359.57	0.001501	0.1501
1358.16	0.001386	0.1386
1356.74	0.001293	0.1293
1355.32	0.001225	0.1225
1353.91	0.001183	0.1183
1352.49	0.001167	0.1167
1351.08	0.001171	0.1171
1349.66	0.00119	0.119
1348.24	0.001223	0.1223
1346.83	0.001271	0.1271
1345.41	0.001335	0.1335
1343.99	0.001412	0.1412
1342.58	0.001501	0.1501
1341.16	0.0016	0.16
1339.75	0.001701	0.1701
1338.33	0.001792	0.1792
1336.91	0.001868	0.1868
1335.5	0.001926	0.1926
1334.08	0.001969	0.1969
1332.66	0.001994	0.1994
1331.25	0.002008	0.2008
1329.83	0.002021	0.2021
1328.42	0.002031	0.2031
1327	0.002033	0.2033
1325.58	0.002027	0.2027
1324.17	0.002016	0.2016
1322.75	0.002003	0.2003
1321.34	0.001984	0.1984
1319.92	0.001954	0.1954
1318.5	0.001918	0.1918
1317.09	0.001881	0.1881
1315.67	0.001848	0.1848
1314.25	0.001818	0.1818
1312.84	0.001794	0.1794
1311.42	0.001781	0.1781
1310.01	0.001779	0.1779
1308.59	0.001789	0.1789
1307.17	0.001808	0.1808
1305.76	0.001833	0.1833
1304.34	0.001863	0.1863
1302.92	0.001901	0.1901
1301.51	0.001949	0.1949
1300.09	0.002008	0.2008
1298.68	0.002081	0.2081
1297.26	0.002174	0.2174
1295.84	0.002284	0.2284
1294.43	0.002402	0.2402
1293.01	0.002521	0.2521
1291.59	0.002634	0.2634
1290.18	0.002737	0.2737
1288.76	0.002827	0.2827
1287.35	0.002898	0.2898
1285.93	0.002948	0.2948
1284.51	0.002977	0.2977
1283.1	0.002987	0.2987
1281.68	0.002975	0.2975
1280.26	0.002943	0.2943
1278.85	0.002897	0.2897
1277.43	0.002842	0.2842
1276.02	0.002782	0.2782
1274.6	0.002725	0.2725
1273.18	0.002683	0.2683
1271.77	0.002663	0.2663
1270.35	0.002665	0.2665
1268.93	0.002688	0.2688
1267.52	0.002728	0.2728
1266.1	0.002789	0.2789
1264.69	0.002872	0.2872
1263.27	0.002974	0.2974
1261.85	0.003091	0.3091
1260.44	0.003215	0.3215
1259.02	0.003345	0.3345
1257.61	0.003474	0.3474
1256.19	0.003598	0.3598
1254.77	0.003711	0.3711
1253.36	0.003811	0.3811
1251.94	0.003891	0.3891
1250.52	0.003948	0.3948
1249.11	0.003981	0.3981
1247.69	0.003993	0.3993
1246.28	0.003991	0.3991
1244.86	0.003989	0.3989
1243.44	0.004002	0.4002
1242.03	0.004052	0.4052
1240.61	0.004161	0.4161
1239.19	0.004347	0.4347
1237.78	0.004618	0.4618
1236.36	0.004983	0.4983
1234.95	0.005449	0.5449
1233.53	0.006021	0.6021
1232.11	0.006698	0.6698
1230.7	0.007477	0.7477
1229.28	0.008356	0.8356
1227.86	0.009333	0.9333
1226.45	0.010408	1.0408
1225.03	0.011572	1.1572
1223.62	0.012812	1.2812
1222.2	0.014116	1.4116
1220.78	0.015472	1.5472
1219.37	0.016865	1.6865
1217.95	0.018274	1.8274
1216.53	0.019681	1.9681
1215.12	0.021075	2.1075
1213.7	0.022447	2.2447
1212.29	0.023792	2.3792
1210.87	0.025108	2.5108
1209.45	0.0264	2.64
1208.04	0.027671	2.7671
1206.62	0.028928	2.8928
1205.2	0.030173	3.0173
1203.79	0.031408	3.1408
1202.37	0.032631	3.2631
1200.96	0.033833	3.3833
1199.54	0.035006	3.5006
1198.12	0.036144	3.6144
1196.71	0.037249	3.7249
1195.29	0.038327	3.8327
1193.88	0.039378	3.9378
1192.46	0.040395	4.0395
1191.04	0.041377	4.1377
1189.63	0.042334	4.2334
1188.21	0.043288	4.3288
1186.79	0.044263	4.4263
1185.38	0.045283	4.5283
1183.96	0.046363	4.6363
1182.55	0.047512	4.7512
1181.13	0.048725	4.8725
1179.71	0.049978	4.9978
1178.3	0.051234	5.1234
1176.88	0.052453	5.2453
1175.46	0.053581	5.3581
1174.05	0.054558	5.4558
1172.63	0.055322	5.5322
1171.22	0.055805	5.5805
1169.8	0.055938	5.5938
1168.38	0.055655	5.5655
1166.97	0.054906	5.4906
[truncated: 471 more rows]

## Sheet: 20%
3997.99	1.01274	101.274
3996.58	1.01274	101.274
3995.16	1.01274	101.274
3993.75	1.01274	101.274
3992.33	1.01274	101.274
3990.91	1.01274	101.274
3989.5	1.01274	101.274
3988.08	1.01274	101.274
3986.66	1.01274	101.274
3985.25	1.01274	101.274
3983.83	1.01274	101.274
3982.42	1.01274	101.274
3981	1.01274	101.274
3979.58	1.01182	101.182
3978.17	1.01078	101.078
3976.75	1.0096	100.96
3975.34	1.00828	100.828
3973.92	1.00684	100.684
3972.5	1.00536	100.536
3971.09	1.00392	100.392
3969.67	1.00259	100.259
3968.25	1.00137	100.137
3966.84	1.00023	100.023
3965.42	0.999124	99.9124
3964.01	0.998006	99.8006
3962.59	0.996917	99.6917
3961.17	0.995776	99.5776
3959.76	0.994641	99.4641
3958.34	0.993532	99.3532
3956.92	0.992436	99.2436
3955.51	0.991344	99.1344
3954.09	0.990254	99.0254
3952.68	0.989114	98.9114
3951.26	0.987813	98.7813
3949.84	0.986255	98.6255
3948.43	0.984454	98.4454
3947.01	0.982543	98.2543
3945.59	0.980657	98.0657
3944.18	0.978835	97.8835
3942.76	0.977057	97.7057
3941.35	0.975351	97.5351
3939.93	0.973784	97.3784
3938.51	0.972341	97.2341
3937.1	0.970871	97.0871
3935.68	0.969183	96.9183
3934.26	0.967154	96.7154
3932.85	0.964761	96.4761
3931.43	0.962126	96.2126
3930.02	0.959523	95.9523
3928.6	0.957242	95.7242
3927.18	0.955401	95.5401
3925.77	0.953888	95.3888
3924.35	0.95251	95.251
3922.93	0.951211	95.1211
3921.52	0.95005	95.005
3920.1	0.949017	94.9017
3918.69	0.94799	94.799
3917.27	0.946899	94.6899
3915.85	0.945841	94.5841
3914.44	0.944979	94.4979
3913.02	0.944404	94.4404
3911.61	0.944115	94.4115
3910.19	0.944048	94.4048
3908.77	0.944094	94.4094
3907.36	0.944068	94.4068
3905.94	0.943678	94.3678
3904.52	0.942591	94.2591
3903.11	0.940624	94.0624
3901.69	0.937917	93.7917
3900.28	0.934872	93.4872
3898.86	0.931912	93.1912
3897.44	0.92935	92.935
3896.03	0.927342	92.7342
3894.61	0.925864	92.5864
3893.19	0.924732	92.4732
3891.78	0.923769	92.3769
3890.36	0.922974	92.2974
3888.95	0.922428	92.2428
3887.53	0.922014	92.2014
3886.11	0.921334	92.1334
3884.7	0.920339	92.0339
3883.28	0.919309	91.9309
3881.86	0.918581	91.8581
3880.45	0.918325	91.8325
3879.03	0.91858	91.858
3877.62	0.9193	91.93
3876.2	0.920303	92.0303
3874.78	0.921262	92.1262
3873.37	0.921815	92.1815
3871.95	0.921707	92.1707
3870.53	0.920924	92.0924
3869.12	0.919756	91.9756
3867.7	0.918658	91.8658
3866.29	0.917953	91.7953
3864.87	0.917689	91.7689
3863.45	0.917777	91.7777
3862.04	0.918153	91.8153
3860.62	0.918781	91.8781
3859.2	0.919577	91.9577
3857.79	0.920401	92.0401
3856.37	0.921011	92.1011
3854.96	0.921002	92.1002
3853.54	0.92003	92.003
3852.12	0.918187	91.8187
3850.71	0.916291	91.6291
3849.29	0.914869	91.4869
3847.88	0.914078	91.4078
3846.46	0.913871	91.3871
3845.04	0.914113	91.4113
3843.63	0.914589	91.4589
3842.21	0.915015	91.5015
3840.79	0.915117	91.5117
3839.38	0.914747	91.4747
3837.96	0.913975	91.3975
3836.55	0.913058	91.3058
3835.13	0.912272	91.2272
3833.71	0.911758	91.1758
3832.3	0.911542	91.1542
3830.88	0.911606	91.1606
3829.46	0.911951	91.1951
3828.05	0.912562	91.2562
3826.63	0.913344	91.3344
3825.22	0.914115	91.4115
3823.8	0.914643	91.4643
3822.38	0.914685	91.4685
3820.97	0.914132	91.4132
3819.55	0.913198	91.3198
3818.13	0.912333	91.2333
3816.72	0.911869	91.1869
3815.3	0.911698	91.1698
3813.89	0.911698	91.1698
3812.47	0.911784	91.1784
3811.05	0.911841	91.1841
3809.64	0.911721	91.1721
3808.22	0.911272	91.1272
3806.8	0.91041	91.041
3805.39	0.909194	90.9194
3803.97	0.907763	90.7763
3802.56	0.906193	90.6193
3801.14	0.904502	90.4502
3799.72	0.902783	90.2783
3798.31	0.901214	90.1214
3796.89	0.899922	89.9922
3795.47	0.898945	89.8945
3794.06	0.898258	89.8258
3792.64	0.897793	89.7793
3791.23	0.897455	89.7455
3789.81	0.897157	89.7157
3788.39	0.896851	89.6851
3786.98	0.896546	89.6546
3785.56	0.89628	89.628
3784.15	0.896039	89.6039
3782.73	0.895785	89.5785
3781.31	0.895559	89.5559
3779.9	0.89542	89.542
3778.48	0.895356	89.5356
3777.06	0.895307	89.5307
3775.65	0.895251	89.5251
3774.23	0.895199	89.5199
3772.82	0.895171	89.5171
3771.4	0.89514	89.514
3769.98	0.895023	89.5023
3768.57	0.894741	89.4741
3767.15	0.894326	89.4326
3765.73	0.893926	89.3926
3764.32	0.893662	89.3662
3762.9	0.893563	89.3563
3761.49	0.893583	89.3583
3760.07	0.893614	89.3614
3758.65	0.893522	89.3522
3757.24	0.893223	89.3223
3755.82	0.892699	89.2699
3754.4	0.891921	89.1921
3752.99	0.890811	89.0811
3751.57	0.889305	88.9305
3750.16	0.887425	88.7425
3748.74	0.885341	88.5341
3747.32	0.883236	88.3236
3745.91	0.881132	88.1132
3744.49	0.878948	87.8948
3743.07	0.876686	87.6686
3741.66	0.874486	87.4486
3740.24	0.87245	87.245
3738.83	0.870549	87.0549
3737.41	0.868662	86.8662
3735.99	0.866684	86.6684
3734.58	0.864582	86.4582
3733.16	0.862446	86.2446
3731.74	0.860434	86.0434
3730.33	0.858624	85.8624
3728.91	0.856987	85.6987
3727.5	0.855405	85.5405
3726.08	0.85373	85.373
3724.66	0.851839	85.1839
3723.25	0.849664	84.9664
3721.83	0.847178	84.7178
3720.42	0.84439	84.439
3719	0.841337	84.1337
3717.58	0.838086	83.8086
3716.17	0.834699	83.4699
3714.75	0.83118	83.118
3713.33	0.827419	82.7419
3711.92	0.82325	82.325
3710.5	0.818591	81.8591
3709.09	0.813532	81.3532
3707.67	0.808233	80.8233
3706.25	0.802734	80.2734
3704.84	0.796955	79.6955
3703.42	0.790781	79.0781
3702	0.784175	78.4175
3700.59	0.7772	77.72
3699.17	0.769966	76.9966
3697.76	0.762513	76.2513
3696.34	0.754761	75.4761
3694.92	0.746573	74.6573
3693.51	0.737809	73.7809
3692.09	0.728338	72.8338
3690.67	0.718074	71.8074
3689.26	0.707021	70.7021
3687.84	0.695305	69.5305
3686.43	0.683083	68.3083
3685.01	0.670407	67.0407
3683.59	0.657216	65.7216
3682.18	0.643414	64.3414
3680.76	0.628957	62.8957
3679.34	0.613855	61.3855
3677.93	0.598166	59.8166
3676.51	0.58199	58.199
3675.1	0.565485	56.5485
3673.68	0.548835	54.8835
3672.26	0.532133	53.2133
3670.85	0.5154	51.54
3669.43	0.498683	49.8683
3668.01	0.482103	48.2103
3666.6	0.465776	46.5776
3665.18	0.449743	44.9743
3663.77	0.433966	43.3966
3662.35	0.418382	41.8382
3660.93	0.402967	40.2967
3659.52	0.38772	38.772
3658.1	0.372651	37.2651
3656.69	0.357798	35.7798
3655.27	0.343242	34.3242
3653.85	0.329048	32.9048
3652.44	0.315182	31.5182
3651.02	0.301535	30.1535
3649.6	0.288028	28.8028
3648.19	0.274689	27.4689
3646.77	0.261607	26.1607
3645.36	0.248815	24.8815
3643.94	0.236302	23.6302
3642.52	0.224065	22.4065
3641.11	0.212129	21.2129
3639.69	0.200527	20.0527
3638.27	0.189252	18.9252
3636.86	0.178292	17.8292
3635.44	0.167665	16.7665
3634.03	0.157392	15.7392
3632.61	0.147466	14.7466
3631.19	0.137861	13.7861
3629.78	0.128569	12.8569
3628.36	0.119637	11.9637
3626.94	0.111156	11.1156
3625.53	0.103171	10.3171
3624.11	0.095682	9.5682
3622.7	0.088685	8.8685
3621.28	0.082168	8.2168
3619.86	0.076106	7.6106
3618.45	0.070469	7.0469
3617.03	0.065247	6.5247
3615.61	0.060448	6.0448
3614.2	0.056084	5.6084
3612.78	0.052126	5.2126
3611.37	0.048502	4.8502
3609.95	0.045149	4.5149
3608.53	0.042022	4.2022
3607.12	0.039091	3.9091
3605.7	0.036327	3.6327
3604.29	0.033698	3.3698
3602.87	0.031169	3.1169
3601.45	0.028712	2.8712
3600.04	0.026313	2.6313
3598.62	0.02398	2.398
3597.2	0.021731	2.1731
3595.79	0.019591	1.9591
3594.37	0.017593	1.7593
3592.96	0.01575	1.575
3591.54	0.014047	1.4047
3590.12	0.012473	1.2473
3588.71	0.011031	1.1031
3587.29	0.009733	0.9733
3585.87	0.00858	0.858
3584.46	0.007562	0.7562
3583.04	0.00666	0.666
3581.63	0.005861	0.5861
3580.21	0.005156	0.5156
3578.79	0.004548	0.4548
3577.38	0.004036	0.4036
3575.96	0.00361	0.361
3574.54	0.003257	0.3257
3573.13	0.002966	0.2966
3571.71	0.002727	0.2727
3570.3	0.00253	0.253
3568.88	0.002365	0.2365
3567.46	0.002225	0.2225
3566.05	0.002108	0.2108
3564.63	0.002021	0.2021
3563.21	0.001958	0.1958
3561.8	0.001907	0.1907
3560.38	0.001861	0.1861
3558.97	0.001825	0.1825
3557.55	0.001805	0.1805
3556.13	0.001805	0.1805
3554.72	0.001822	0.1822
3553.3	0.001862	0.1862
3551.88	0.001908	0.1908
3550.47	0.001948	0.1948
3549.05	0.001977	0.1977
3547.64	0.001998	0.1998
3546.22	0.002019	0.2019
3544.8	0.002047	0.2047
3543.39	0.00208	0.208
3541.97	0.002115	0.2115
3540.56	0.002154	0.2154
3539.14	0.002198	0.2198
3537.72	0.002247	0.2247
3536.31	0.002302	0.2302
3534.89	0.002362	0.2362
3533.47	0.002421	0.2421
3532.06	0.002478	0.2478
3530.64	0.002534	0.2534
3529.23	0.00258	0.258
3527.81	0.002611	0.2611
3526.39	0.00263	0.263
3524.98	0.002642	0.2642
3523.56	0.00265	0.265
3522.14	0.002653	0.2653
3520.73	0.002651	0.2651
3519.31	0.002639	0.2639
3517.9	0.002608	0.2608
3516.48	0.002555	0.2555
3515.06	0.002483	0.2483
3513.65	0.002398	0.2398
3512.23	0.002308	0.2308
3510.81	0.00222	0.222
3509.4	0.00214	0.214
3507.98	0.002073	0.2073
3506.57	0.002022	0.2022
3505.15	0.001983	0.1983
3503.73	0.001959	0.1959
3502.32	0.001953	0.1953
3500.9	0.001961	0.1961
3499.48	0.001975	0.1975
3498.07	0.001994	0.1994
3496.65	0.002011	0.2011
3495.24	0.002023	0.2023
3493.82	0.002027	0.2027
3492.4	0.002028	0.2028
3490.99	0.002028	0.2028
3489.57	0.002028	0.2028
3488.15	0.002027	0.2027
3486.74	0.002014	0.2014
3485.32	0.001981	0.1981
3483.91	0.001926	0.1926
3482.49	0.00185	0.185
3481.07	0.001759	0.1759
3479.66	0.00166	0.166
3478.24	0.001561	0.1561
3476.83	0.001469	0.1469
3475.41	0.001389	0.1389
3473.99	0.001323	0.1323
3472.58	0.001273	0.1273
3471.16	0.001237	0.1237
3469.74	0.001214	0.1214
3468.33	0.001198	0.1198
3466.91	0.001185	0.1185
3465.5	0.001175	0.1175
3464.08	0.001167	0.1167
3462.66	0.001163	0.1163
3461.25	0.00116	0.116
3459.83	0.001159	0.1159
3458.41	0.001156	0.1156
3457	0.00115	0.115
3455.58	0.001138	0.1138
3454.17	0.001118	0.1118
3452.75	0.001087	0.1087
3451.33	0.001049	0.1049
3449.92	0.001008	0.1008
3448.5	0.00097	0.097
3447.08	0.000938	0.0938
3445.67	0.000917	0.0917
3444.25	0.000907	0.0907
3442.84	0.000911	0.0911
3441.42	0.000927	0.0927
3440	0.000953	0.0953
3438.59	0.000989	0.0989
3437.17	0.001029	0.1029
3435.75	0.001072	0.1072
3434.34	0.001115	0.1115
3432.92	0.00116	0.116
3431.51	0.001207	0.1207
3430.09	0.001261	0.1261
3428.67	0.001317	0.1317
3427.26	0.001368	0.1368
3425.84	0.001409	0.1409
3424.42	0.00144	0.144
3423.01	0.001463	0.1463
3421.59	0.001478	0.1478
3420.18	0.00149	0.149
3418.76	0.0015	0.15
3417.34	0.001509	0.1509
3415.93	0.001512	0.1512
3414.51	0.001512	0.1512
3413.1	0.001506	0.1506
3411.68	0.001495	0.1495
3410.26	0.001475	0.1475
3408.85	0.001444	0.1444
3407.43	0.001399	0.1399
3406.01	0.00134	0.134
3404.6	0.001273	0.1273
3403.18	0.001201	0.1201
3401.77	0.001126	0.1126
3400.35	0.001051	0.1051
3398.93	0.000984	0.0984
3397.52	0.000929	0.0929
3396.1	0.000888	0.0888
3394.68	0.000856	0.0856
3393.27	0.000832	0.0832
3391.85	0.000817	0.0817
3390.44	0.000812	0.0812
3389.02	0.000818	0.0818
3387.6	0.000837	0.0837
3386.19	0.00087	0.087
3384.77	0.00091	0.091
3383.35	0.000952	0.0952
3381.94	0.000997	0.0997
3380.52	0.001047	0.1047
3379.11	0.0011	0.11
3377.69	0.00115	0.115
3376.27	0.001192	0.1192
3374.86	0.001223	0.1223
3373.44	0.001241	0.1241
3372.02	0.001252	0.1252
3370.61	0.001257	0.1257
3369.19	0.001258	0.1258
3367.78	0.001261	0.1261
3366.36	0.001272	0.1272
3364.94	0.001291	0.1291
3363.53	0.001313	0.1313
3362.11	0.001337	0.1337
3360.69	0.001361	0.1361
3359.28	0.001383	0.1383
3357.86	0.001404	0.1404
3356.45	0.001427	0.1427
3355.03	0.001454	0.1454
3353.61	0.00148	0.148
3352.2	0.001504	0.1504
3350.78	0.001521	0.1521
3349.37	0.001535	0.1535
3347.95	0.001547	0.1547
3346.53	0.001555	0.1555
3345.12	0.001556	0.1556
3343.7	0.001546	0.1546
3342.28	0.001525	0.1525
3340.87	0.00149	0.149
3339.45	0.001443	0.1443
3338.04	0.001387	0.1387
3336.62	0.001331	0.1331
3335.2	0.001281	0.1281
3333.79	0.001242	0.1242
3332.37	0.00121	0.121
3330.95	0.00118	0.118
3329.54	0.001152	0.1152
3328.12	0.001129	0.1129
3326.71	0.001112	0.1112
3325.29	0.001103	0.1103
3323.87	0.001101	0.1101
3322.46	0.00111	0.111
3321.04	0.001125	0.1125
3319.62	0.001143	0.1143
3318.21	0.001164	0.1164
3316.79	0.001187	0.1187
3315.38	0.001212	0.1212
3313.96	0.001236	0.1236
3312.54	0.001257	0.1257
3311.13	0.001272	0.1272
3309.71	0.001281	0.1281
3308.29	0.001281	0.1281
3306.88	0.001274	0.1274
3305.46	0.001262	0.1262
3304.05	0.001252	0.1252
3302.63	0.001249	0.1249
3301.21	0.001249	0.1249
3299.8	0.001246	0.1246
3298.38	0.00124	0.124
3296.96	0.001236	0.1236
3295.55	0.001238	0.1238
3294.13	0.001244	0.1244
3292.72	0.001255	0.1255
3291.3	0.001272	0.1272
3289.88	0.001297	0.1297
3288.47	0.001329	0.1329
3287.05	0.001366	0.1366
3285.64	0.001404	0.1404
3284.22	0.001442	0.1442
3282.8	0.001481	0.1481
3281.39	0.001521	0.1521
3279.97	0.001559	0.1559
3278.55	0.001591	0.1591
3277.14	0.001616	0.1616
3275.72	0.001633	0.1633
3274.31	0.001643	0.1643
3272.89	0.001645	0.1645
3271.47	0.001638	0.1638
3270.06	0.001619	0.1619
3268.64	0.001586	0.1586
3267.22	0.001537	0.1537
3265.81	0.001478	0.1478
3264.39	0.001417	0.1417
3262.98	0.001356	0.1356
3261.56	0.001294	0.1294
3260.14	0.001233	0.1233
3258.73	0.001176	0.1176
3257.31	0.001128	0.1128
3255.89	0.001091	0.1091
3254.48	0.001064	0.1064
3253.06	0.001046	0.1046
3251.65	0.001039	0.1039
3250.23	0.001048	0.1048
3248.81	0.001072	0.1072
3247.4	0.00111	0.111
3245.98	0.001155	0.1155
3244.56	0.001204	0.1204
3243.15	0.001256	0.1256
3241.73	0.001307	0.1307
3240.32	0.001353	0.1353
3238.9	0.001387	0.1387
3237.48	0.001406	0.1406
3236.07	0.001413	0.1413
3234.65	0.001409	0.1409
3233.23	0.001395	0.1395
3231.82	0.001372	0.1372
3230.4	0.001337	0.1337
3228.99	0.001291	0.1291
3227.57	0.001235	0.1235
3226.15	0.001174	0.1174
3224.74	0.001112	0.1112
3223.32	0.001051	0.1051
3221.91	0.000992	0.0992
3220.49	0.000937	0.0937
3219.07	0.000888	0.0888
3217.66	0.000851	0.0851
3216.24	0.000826	0.0826
3214.82	0.000809	0.0809
3213.41	0.000799	0.0799
3211.99	0.000793	0.0793
3210.58	0.000793	0.0793
3209.16	0.000801	0.0801
3207.74	0.000816	0.0816
3206.33	0.000835	0.0835
3204.91	0.00086	0.086
3203.49	0.000893	0.0893
3202.08	0.000936	0.0936
3200.66	0.000984	0.0984
3199.25	0.001033	0.1033
3197.83	0.001078	0.1078
3196.41	0.001119	0.1119
3195	0.001156	0.1156
3193.58	0.00119	0.119
3192.16	0.001218	0.1218
3190.75	0.001239	0.1239
3189.33	0.001248	0.1248
3187.92	0.001244	0.1244
3186.5	0.001228	0.1228
3185.08	0.001203	0.1203
3183.67	0.00117	0.117
3182.25	0.001126	0.1126
3180.83	0.001072	0.1072
3179.42	0.001013	0.1013
3178	0.000955	0.0955
3176.59	0.000903	0.0903
3175.17	0.000858	0.0858
3173.75	0.000822	0.0822
3172.34	0.000795	0.0795
3170.92	0.00078	0.078
3169.5	0.000776	0.0776
3168.09	0.000782	0.0782
3166.67	0.000793	0.0793
3165.26	0.000807	0.0807
3163.84	0.00082	0.082
3162.42	0.000834	0.0834
3161.01	0.000849	0.0849
3159.59	0.000862	0.0862
3158.18	0.00087	0.087
3156.76	0.000869	0.0869
3155.34	0.000858	0.0858
3153.93	0.000839	0.0839
3152.51	0.000817	0.0817
3151.09	0.000796	0.0796
3149.68	0.000776	0.0776
3148.26	0.000757	0.0757
3146.85	0.000743	0.0743
3145.43	0.000735	0.0735
3144.01	0.000734	0.0734
3142.6	0.000739	0.0739
3141.18	0.000752	0.0752
3139.76	0.000774	0.0774
3138.35	0.000804	0.0804
3136.93	0.000844	0.0844
3135.52	0.000889	0.0889
3134.1	0.000937	0.0937
3132.68	0.000985	0.0985
3131.27	0.00103	0.103
3129.85	0.001073	0.1073
3128.43	0.001114	0.1114
3127.02	0.001152	0.1152
3125.6	0.001181	0.1181
3124.19	0.001204	0.1204
3122.77	0.001218	0.1218
3121.35	0.001227	0.1227
3119.94	0.001232	0.1232
3118.52	0.001238	0.1238
3117.1	0.001243	0.1243
3115.69	0.001243	0.1243
3114.27	0.001236	0.1236
3112.86	0.001225	0.1225
3111.44	0.001209	0.1209
3110.02	0.001189	0.1189
3108.61	0.001168	0.1168
3107.19	0.001145	0.1145
3105.77	0.001123	0.1123
3104.36	0.001101	0.1101
3102.94	0.001077	0.1077
3101.53	0.001051	0.1051
3100.11	0.001021	0.1021
3098.69	0.000989	0.0989
3097.28	0.00096	0.096
3095.86	0.000933	0.0933
3094.45	0.000911	0.0911
3093.03	0.000894	0.0894
3091.61	0.000883	0.0883
3090.2	0.00088	0.088
3088.78	0.000885	0.0885
3087.36	0.000896	0.0896
3085.95	0.000918	0.0918
3084.53	0.000949	0.0949
3083.12	0.000987	0.0987
3081.7	0.001031	0.1031
3080.28	0.001081	0.1081
3078.87	0.001136	0.1136
3077.45	0.001193	0.1193
3076.03	0.001252	0.1252
3074.62	0.001315	0.1315
3073.2	0.00138	0.138
3071.79	0.001448	0.1448
3070.37	0.00152	0.152
3068.95	0.001597	0.1597
3067.54	0.001682	0.1682
3066.12	0.001779	0.1779
3064.7	0.001895	0.1895
3063.29	0.00203	0.203
3061.87	0.002184	0.2184
3060.46	0.002359	0.2359
3059.04	0.002554	0.2554
3057.62	0.002768	0.2768
3056.21	0.003001	0.3001
3054.79	0.003254	0.3254
3053.37	0.00353	0.353
3051.96	0.003829	0.3829
3050.54	0.004151	0.4151
3049.13	0.004491	0.4491
3047.71	0.004842	0.4842
3046.29	0.0052	0.52
3044.88	0.005562	0.5562
3043.46	0.005927	0.5927
3042.04	0.006293	0.6293
3040.63	0.006661	0.6661
3039.21	0.00703	0.703
3037.8	0.007401	0.7401
3036.38	0.007777	0.7777
3034.96	0.008163	0.8163
3033.55	0.008562	0.8562
3032.13	0.008977	0.8977
3030.72	0.009409	0.9409
3029.3	0.009858	0.9858
3027.88	0.010325	1.0325
3026.47	0.010807	1.0807
3025.05	0.011305	1.1305
3023.63	0.011817	1.1817
3022.22	0.012345	1.2345
3020.8	0.012891	1.2891
3019.39	0.013453	1.3453
3017.97	0.014025	1.4025
3016.55	0.0146	1.46
3015.14	0.015168	1.5168
3013.72	0.015726	1.5726
3012.3	0.016269	1.6269
3010.89	0.016796	1.6796
3009.47	0.017304	1.7304
3008.06	0.017792	1.7792
3006.64	0.018257	1.8257
3005.22	0.018696	1.8696
3003.81	0.019107	1.9107
3002.39	0.019485	1.9485
3000.97	0.019824	1.9824
2999.56	0.020117	2.0117
2998.14	0.020356	2.0356
2996.73	0.02053	2.053
2995.31	0.020627	2.0627
2993.89	0.020637	2.0637
2992.48	0.02055	2.055
2991.06	0.020357	2.0357
2989.64	0.020053	2.0053
2988.23	0.019632	1.9632
2986.81	0.019091	1.9091
2985.4	0.01843	1.843
2983.98	0.01765	1.765
2982.56	0.016756	1.6756
2981.15	0.015761	1.5761
2979.73	0.01468	1.468
2978.31	0.013531	1.3531
2976.9	0.012335	1.2335
2975.48	0.011112	1.1112
2974.07	0.009886	0.9886
2972.65	0.008677	0.8677
2971.23	0.007508	0.7508
2969.82	0.006396	0.6396
2968.4	0.005359	0.5359
2966.99	0.004412	0.4412
2965.57	0.003566	0.3566
2964.15	0.002827	0.2827
2962.74	0.002197	0.2197
2961.32	0.001676	0.1676
2959.9	0.001258	0.1258
2958.49	0.000938	0.0938
2957.07	0.000709	0.0709
2955.66	0.000556	0.0556
2954.24	0.000468	0.0468
2952.82	0.000435	0.0435
2951.41	0.000442	0.0442
2949.99	0.00048	0.048
2948.57	0.000539	0.0539
2947.16	0.000607	0.0607
2945.74	0.000676	0.0676
2944.33	0.000738	0.0738
2942.91	0.000787	0.0787
2941.49	0.000823	0.0823
2940.08	0.000845	0.0845
2938.66	0.000852	0.0852
2937.24	0.000846	0.0846
2935.83	0.000831	0.0831
2934.41	0.00081	0.081
2933	0.000786	0.0786
2931.58	0.000762	0.0762
2930.16	0.000737	0.0737
2928.75	0.000713	0.0713
2927.33	0.000691	0.0691
2925.91	0.000673	0.0673
2924.5	0.000664	0.0664
2923.08	0.000664	0.0664
2921.67	0.00067	0.067
2920.25	0.000681	0.0681
2918.83	0.000698	0.0698
2917.42	0.000716	0.0716
2916	0.000734	0.0734
2914.58	0.000748	0.0748
2913.17	0.000756	0.0756
2911.75	0.000759	0.0759
2910.34	0.000756	0.0756
2908.92	0.000747	0.0747
2907.5	0.000736	0.0736
2906.09	0.000724	0.0724
2904.67	0.000713	0.0713
2903.26	0.000702	0.0702
2901.84	0.000693	0.0693
2900.42	0.000687	0.0687
2899.01	0.000685	0.0685
2897.59	0.000689	0.0689
2896.17	0.000702	0.0702
2894.76	0.000725	0.0725
2893.34	0.000761	0.0761
2891.93	0.000813	0.0813
2890.51	0.000882	0.0882
2889.09	0.000964	0.0964
2887.68	0.001057	0.1057
2886.26	0.001157	0.1157
2884.84	0.001263	0.1263
2883.43	0.001375	0.1375
2882.01	0.001492	0.1492
2880.6	0.001616	0.1616
2879.18	0.001746	0.1746
2877.76	0.00188	0.188
2876.35	0.002017	0.2017
2874.93	0.002154	0.2154
2873.51	0.002291	0.2291
2872.1	0.002426	0.2426
2870.68	0.002554	0.2554
2869.27	0.002675	0.2675
2867.85	0.002788	0.2788
2866.43	0.002896	0.2896
2865.02	0.003	0.3
2863.6	0.003103	0.3103
2862.18	0.003206	0.3206
2860.77	0.003313	0.3313
2859.35	0.003429	0.3429
2857.94	0.003558	0.3558
2856.52	0.003705	0.3705
2855.1	0.003872	0.3872
2853.69	0.004066	0.4066
2852.27	0.00429	0.429
2850.85	0.004551	0.4551
2849.44	0.004856	0.4856
2848.02	0.005208	0.5208
2846.61	0.005607	0.5607
2845.19	0.006051	0.6051
2843.77	0.006537	0.6537
2842.36	0.00706	0.706
2840.94	0.007618	0.7618
2839.53	0.008203	0.8203
2838.11	0.008813	0.8813
2836.69	0.009442	0.9442
2835.28	0.010089	1.0089
2833.86	0.010756	1.0756
2832.44	0.011442	1.1442
2831.03	0.012152	1.2152
2829.61	0.012892	1.2892
2828.2	0.013671	1.3671
2826.78	0.014501	1.4501
2825.36	0.015394	1.5394
2823.95	0.01636	1.636
2822.53	0.017412	1.7412
2821.11	0.018559	1.8559
2819.7	0.019812	1.9812
2818.28	0.02118	2.118
2816.87	0.022671	2.2671
2815.45	0.024288	2.4288
2814.03	0.026032	2.6032
2812.62	0.027897	2.7897
2811.2	0.029875	2.9875
2809.78	0.031951	3.1951
2808.37	0.03411	3.411
2806.95	0.036336	3.6336
2805.54	0.038608	3.8608
2804.12	0.040908	4.0908
2802.7	0.043215	4.3215
2801.29	0.045512	4.5512
2799.87	0.047784	4.7784
2798.45	0.050019	5.0019
2797.04	0.052207	5.2207
2795.62	0.054338	5.4338
2794.21	0.056404	5.6404
2792.79	0.058397	5.8397
2791.37	0.06031	6.031
2789.96	0.062137	6.2137
2788.54	0.063876	6.3876
2787.12	0.065526	6.5526
2785.71	0.06709	6.709
2784.29	0.06857	6.857
2782.88	0.06997	6.997
2781.46	0.071295	7.1295
2780.04	0.072548	7.2548
2778.63	0.073731	7.3731
2777.21	0.074845	7.4845
2775.8	0.075892	7.5892
2774.38	0.076878	7.6878
2772.96	0.077806	7.7806
2771.55	0.078681	7.8681
2770.13	0.07951	7.951
2768.71	0.0803	8.03
2767.3	0.081063	8.1063
2765.88	0.08181	8.181
2764.47	0.082552	8.2552
2763.05	0.083295	8.3295
2761.63	0.084044	8.4044
2760.22	0.084803	8.4803
2758.8	0.085577	8.5577
2757.38	0.086368	8.6368
2755.97	0.087181	8.7181
2754.55	0.08802	8.802
2753.14	0.088893	8.8893
2751.72	0.089807	8.9807
2750.3	0.090771	9.0771
2748.89	0.091789	9.1789
2747.47	0.092865	9.2865
2746.05	0.094003	9.4003
2744.64	0.0952	9.52
2743.22	0.096458	9.6458
2741.81	0.097774	9.7774
2740.39	0.099149	9.9149
2738.97	0.10058	10.058
2737.56	0.102065	10.2065
2736.14	0.103604	10.3604
2734.72	0.105192	10.5192
2733.31	0.106823	10.6823
2731.89	0.108487	10.8487
2730.48	0.110172	11.0172
2729.06	0.111864	11.1864
2727.64	0.11355	11.355
2726.23	0.115217	11.5217
2724.81	0.116853	11.6853
2723.39	0.118446	11.8446
2721.98	0.119986	11.9986
2720.56	0.121466	12.1466
2719.15	0.122883	12.2883
2717.73	0.124235	12.4235
2716.31	0.125519	12.5519
2714.9	0.126735	12.6735
2713.48	0.127883	12.7883
2712.07	0.128964	12.8964
2710.65	0.12998	12.998
2709.23	0.13094	13.094
2707.82	0.131851	13.1851
2706.4	0.132726	13.2726
2704.98	0.133575	13.3575
2703.57	0.134406	13.4406
2702.15	0.135224	13.5224
2700.74	0.136038	13.6038
2699.32	0.136852	13.6852
2697.9	0.137675	13.7675
2696.49	0.138514	13.8514
2695.07	0.139373	13.9373
2693.65	0.140258	14.0258
2692.24	0.141172	14.1172
2690.82	0.142117	14.2117
2689.41	0.143095	14.3095
2687.99	0.144107	14.4107
2686.57	0.145155	14.5155
2685.16	0.146239	14.6239
2683.74	0.147361	14.7361
2682.32	0.148521	14.8521
2680.91	0.149719	14.9719
2679.49	0.150955	15.0955
2678.08	0.15223	15.223
2676.66	0.153546	15.3546
2675.24	0.154906	15.4906
2673.83	0.156311	15.6311
2672.41	0.157762	15.7762
2670.99	0.159257	15.9257
2669.58	0.160791	16.0791
2668.16	0.162365	16.2365
2666.75	0.16398	16.398
2665.33	0.165641	16.5641
2663.91	0.167352	16.7352
2662.5	0.169117	16.9117
2661.08	0.170939	17.0939
2659.66	0.172818	17.2818
2658.25	0.17476	17.476
2656.83	0.176767	17.6767
2655.42	0.178842	17.8842
2654	0.180985	18.0985
2652.58	0.183196	18.3196
2651.17	0.185474	18.5474
2649.75	0.187821	18.7821
2648.34	0.190239	19.0239
2646.92	0.192729	19.2729
2645.5	0.195293	19.5293
2644.09	0.197934	19.7934
2642.67	0.200656	20.0656
2641.25	0.203458	20.3458
2639.84	0.206341	20.6341
2638.42	0.209302	20.9302
2637.01	0.212338	21.2338
2635.59	0.215446	21.5446
2634.17	0.218627	21.8627
2632.76	0.221881	22.1881
2631.34	0.225209	22.5209
2629.92	0.228612	22.8612
2628.51	0.232089	23.2089
2627.09	0.23564	23.564
2625.68	0.239264	23.9264
2624.26	0.242962	24.2962
2622.84	0.246728	24.6728
2621.43	0.250558	25.0558
2620.01	0.254444	25.4444
2618.59	0.258382	25.8382
2617.18	0.262369	26.2369
2615.76	0.2664	26.64
2614.35	0.270472	27.0472
2612.93	0.274581	27.4581
2611.51	0.278723	27.8723
2610.1	0.282893	28.2893
2608.68	0.287082	28.7082
2607.26	0.291285	29.1285
2605.85	0.295491	29.5491
2604.43	0.299691	29.9691
2603.02	0.303875	30.3875
2601.6	0.308032	30.8032
2600.18	0.312153	31.2153
2598.77	0.316227	31.6227
2597.35	0.320245	32.0245
2595.93	0.324198	32.4198
2594.52	0.328079	32.8079
2593.1	0.331879	33.1879
2591.69	0.335588	33.5588
2590.27	0.339199	33.9199
2588.85	0.342705	34.2705
2587.44	0.346101	34.6101
2586.02	0.349382	34.9382
2584.61	0.352547	35.2547
2583.19	0.355594	35.5594
2581.77	0.358525	35.8525
2580.36	0.361339	36.1339
2578.94	0.364038	36.4038
2577.52	0.366622	36.6622
2576.11	0.369094	36.9094
2574.69	0.37146	37.146
2573.28	0.373724	37.3724
2571.86	0.37589	37.589
2570.44	0.377961	37.7961
2569.03	0.379941	37.9941
2567.61	0.381833	38.1833
2566.19	0.383641	38.3641
2564.78	0.385371	38.5371
2563.36	0.387028	38.7028
2561.95	0.388617	38.8617
2560.53	0.390145	39.0145
2559.11	0.391617	39.1617
2557.7	0.393042	39.3042
2556.28	0.394428	39.4428
2554.86	0.395779	39.5779
2553.45	0.397104	39.7104
2552.03	0.398408	39.8408
2550.62	0.399701	39.9701
2549.2	0.400994	40.0994
2547.78	0.402298	40.2298
2546.37	0.403621	40.3621
2544.95	0.404972	40.4972
2543.53	0.406363	40.6363
2542.12	0.407803	40.7803
2540.7	0.409302	40.9302
2539.29	0.410867	41.0867
2537.87	0.4125	41.25
2536.45	0.414206	41.4206
2535.04	0.415989	41.5989
2533.62	0.417851	41.7851
2532.2	0.419794	41.9794
2530.79	0.421821	42.1821
2529.37	0.42393	42.393
2527.96	0.426123	42.6123
2526.54	0.428401	42.8401
2525.12	0.430762	43.0762
2523.71	0.433206	43.3206
2522.29	0.435728	43.5728
2520.88	0.438323	43.8323
2519.46	0.440989	44.0989
2518.04	0.443725	44.3725
2516.63	0.446534	44.6534
2515.21	0.449417	44.9417
2513.79	0.452378	45.2378
2512.38	0.455416	45.5416
2510.96	0.458534	45.8534
2509.55	0.461731	46.1731
2508.13	0.465009	46.5009
2506.71	0.468364	46.8364
2505.3	0.471795	47.1795
2503.88	0.475298	47.5298
2502.46	0.47887	47.887
2501.05	0.482507	48.2507
2499.63	0.486204	48.6204
2498.22	0.489955	48.9955
2496.8	0.493756	49.3756
2495.38	0.497601	49.7601
2493.97	0.501482	50.1482
2492.55	0.505393	50.5393
2491.13	0.509321	50.9321
2489.72	0.513254	51.3254
2488.3	0.517179	51.7179
2486.89	0.521083	52.1083
2485.47	0.524954	52.4954
2484.05	0.528784	52.8784
2482.64	0.532564	53.2564
2481.22	0.536286	53.6286
2479.8	0.539944	53.9944
2478.39	0.54353	54.353
2476.97	0.547038	54.7038
2475.56	0.550462	55.0462
2474.14	0.553796	55.3796
2472.72	0.557034	55.7034
2471.31	0.560174	56.0174
2469.89	0.563213	56.3213
2468.47	0.56615	56.615
2467.06	0.568988	56.8988
2465.64	0.571728	57.1728
2464.23	0.574374	57.4374
2462.81	0.576932	57.6932
2461.39	0.579408	57.9408
2459.98	0.581808	58.1808
2458.56	0.584138	58.4138
2457.15	0.586403	58.6403
2455.73	0.588606	58.8606
2454.31	0.590756	59.0756
2452.9	0.592858	59.2858
2451.48	0.594921	59.4921
2450.06	0.596953	59.6953
2448.65	0.598962	59.8962
2447.23	0.600958	60.0958
2445.82	0.602948	60.2948
2444.4	0.604938	60.4938
2442.98	0.606931	60.6931
2441.57	0.60893	60.893
2440.15	0.610936	61.0936
2438.73	0.612952	61.2952
2437.32	0.61498	61.498
2435.9	0.617021	61.7021
2434.49	0.619076	61.9076
2433.07	0.621146	62.1146
2431.65	0.62323	62.323
2430.24	0.625328	62.5328
2428.82	0.62744	62.744
2427.4	0.629567	62.9567
2425.99	0.631708	63.1708
2424.57	0.633863	63.3863
2423.16	0.636031	63.6031
2421.74	0.638211	63.8211
2420.32	0.640403	64.0403
2418.91	0.64261	64.261
2417.49	0.64483	64.483
2416.07	0.647066	64.7066
2414.66	0.649318	64.9318
2413.24	0.651591	65.1591
2411.83	0.653885	65.3885
2410.41	0.6562	65.62
2408.99	0.658535	65.8535
2407.58	0.660885	66.0885
2406.16	0.663243	66.3243
2404.74	0.665606	66.5606
2403.33	0.667965	66.7965
2401.91	0.670313	67.0313
2400.5	0.672639	67.2639
2399.08	0.674932	67.4932
2397.66	0.67718	67.718
2396.25	0.679372	67.9372
2394.83	0.681499	68.1499
2393.42	0.683557	68.3557
2392	0.685542	68.5542
2390.58	0.687456	68.7456
2389.17	0.689306	68.9306
2387.75	0.691107	69.1107
2386.33	0.692878	69.2878
2384.92	0.694641	69.4641
2383.5	0.696421	69.6421
2382.09	0.69825	69.825
2380.67	0.700171	70.0171
2379.25	0.702238	70.2238
2377.84	0.704504	70.4504
2376.42	0.707002	70.7002
2375	0.709743	70.9743
2373.59	0.712723	71.2723
2372.17	0.715927	71.5927
2370.76	0.719335	71.9335
2369.34	0.722918	72.2918
2367.92	0.726637	72.6637
2366.51	0.730443	73.0443
2365.09	0.734285	73.4285
2363.67	0.738107	73.8107
2362.26	0.741853	74.1853
2360.84	0.745469	74.5469
2359.43	0.748908	74.8908
2358.01	0.752129	75.2129
2356.59	0.755101	75.5101
2355.18	0.757806	75.7806
2353.76	0.760236	76.0236
2352.34	0.762391	76.2391
2350.93	0.764281	76.4281
2349.51	0.76594	76.594
2348.1	0.767423	76.7423
2346.68	0.768803	76.8803
2345.26	0.770149	77.0149
2343.85	0.771495	77.1495
2342.43	0.772843	77.2843
2341.01	0.774179	77.4179
2339.6	0.775499	77.5499
2338.18	0.776807	77.6807
2336.77	0.778103	77.8103
2335.35	0.77938	77.938
2333.93	0.780628	78.0628
2332.52	0.781833	78.1833
2331.1	0.782982	78.2982
2329.69	0.784061	78.4061
2328.27	0.785054	78.5054
2326.85	0.78595	78.595
2325.44	0.78674	78.674
2324.02	0.787417	78.7417
2322.6	0.787978	78.7978
2321.19	0.788425	78.8425
2319.77	0.788759	78.8759
2318.36	0.788992	78.8992
2316.94	0.789145	78.9145
2315.52	0.78925	78.925
2314.11	0.789342	78.9342
2312.69	0.789444	78.9444
2311.27	0.789563	78.9563
2309.86	0.789688	78.9688
2308.44	0.78981	78.981
2307.03	0.789929	78.9929
2305.61	0.790058	79.0058
2304.19	0.790203	79.0203
2302.78	0.790369	79.0369
2301.36	0.790559	79.0559
2299.94	0.790774	79.0774
2298.53	0.791017	79.1017
2297.11	0.79129	79.129
2295.7	0.791595	79.1595
2294.28	0.79193	79.193
2292.86	0.792296	79.2296
2291.45	0.792691	79.2691
2290.03	0.793114	79.3114
2288.61	0.793563	79.3563
2287.2	0.794038	79.4038
2285.78	0.794541	79.4541
2284.37	0.795076	79.5076
2282.95	0.795649	79.5649
2281.53	0.796264	79.6264
2280.12	0.796923	79.6923
2278.7	0.797625	79.7625
2277.28	0.798366	79.8366
2275.87	0.799144	79.9144
2274.45	0.799955	79.9955
2273.04	0.800796	80.0796
2271.62	0.801661	80.1661
2270.2	0.802545	80.2545
2268.79	0.803442	80.3442
2267.37	0.804347	80.4347
2265.96	0.805254	80.5254
2264.54	0.806159	80.6159
2263.12	0.807056	80.7056
2261.71	0.80794	80.794
2260.29	0.808805	80.8805
2258.87	0.809648	80.9648
2257.46	0.810466	81.0466
2256.04	0.811259	81.1259
2254.63	0.812025	81.2025
2253.21	0.812766	81.2766
2251.79	0.813482	81.3482
2250.38	0.814175	81.4175
2248.96	0.814845	81.4845
2247.54	0.815492	81.5492
2246.13	0.816116	81.6116
2244.71	0.816716	81.6716
2243.3	0.81729	81.729
2241.88	0.817839	81.7839
2240.46	0.818361	81.8361
2239.05	0.818854	81.8854
2237.63	0.819319	81.9319
2236.21	0.819754	81.9754
2234.8	0.820158	82.0158
2233.38	0.820527	82.0527
2231.97	0.820858	82.0858
2230.55	0.821146	82.1146
2229.13	0.821387	82.1387
2227.72	0.821575	82.1575
2226.3	0.821707	82.1707
2224.88	0.82178	82.178
2223.47	0.82179	82.179
2222.05	0.821736	82.1736
2220.64	0.821616	82.1616
2219.22	0.821429	82.1429
2217.8	0.821176	82.1176
2216.39	0.820859	82.0859
2214.97	0.820478	82.0478
2213.55	0.820035	82.0035
2212.14	0.819534	81.9534
2210.72	0.81898	81.898
2209.31	0.818377	81.8377
2207.89	0.817732	81.7732
2206.47	0.817052	81.7052
2205.06	0.816345	81.6345
2203.64	0.81562	81.562
2202.23	0.814884	81.4884
2200.81	0.814145	81.4145
2199.39	0.813408	81.3408
2197.98	0.812676	81.2676
2196.56	0.811954	81.1954
2195.14	0.811246	81.1246
2193.73	0.810559	81.0559
2192.31	0.809898	80.9898
2190.9	0.80927	80.927
2189.48	0.808679	80.8679
2188.06	0.808129	80.8129
2186.65	0.807626	80.7626
2185.23	0.807174	80.7174
2183.81	0.806777	80.6777
2182.4	0.806436	80.6436
2180.98	0.806152	80.6152
2179.57	0.805929	80.5929
2178.15	0.805768	80.5768
2176.73	0.805669	80.5669
2175.32	0.805633	80.5633
2173.9	0.805662	80.5662
2172.48	0.805756	80.5756
2171.07	0.805918	80.5918
2169.65	0.806148	80.6148
2168.24	0.806445	80.6445
2166.82	0.806807	80.6807
2165.4	0.80723	80.723
2163.99	0.807711	80.7711
2162.57	0.80825	80.825
2161.15	0.808847	80.8847
2159.74	0.809504	80.9504
2158.32	0.810221	81.0221
2156.91	0.810997	81.0997
2155.49	0.811831	81.1831
2154.07	0.812721	81.2721
2152.66	0.813666	81.3666
2151.24	0.814665	81.4665
2149.83	0.815717	81.5717
2148.41	0.816818	81.6818
2146.99	0.817967	81.7967
2145.58	0.819161	81.9161
2144.16	0.820397	82.0397
2142.74	0.821674	82.1674
2141.33	0.822988	82.2988
2139.91	0.82434	82.434
2138.5	0.825728	82.5728
2137.08	0.827149	82.7149
2135.66	0.828601	82.8601
2134.25	0.83008	83.008
2132.83	0.831582	83.1582
2131.41	0.833104	83.3104
2130	0.834644	83.4644
2128.58	0.836203	83.6203
2127.17	0.837778	83.7778
2125.75	0.839368	83.9368
2124.33	0.840972	84.0972
2122.92	0.842587	84.2587
2121.5	0.844212	84.4212
2120.08	0.845847	84.5847
2118.67	0.847489	84.7489
2117.25	0.849139	84.9139
2115.84	0.850796	85.0796
2114.42	0.852457	85.2457
2113	0.854125	85.4125
2111.59	0.855801	85.5801
2110.17	0.85749	85.749
2108.75	0.859195	85.9195
2107.34	0.860919	86.0919
2105.92	0.862667	86.2667
2104.51	0.864438	86.4438
2103.09	0.866231	86.6231
2101.67	0.868047	86.8047
2100.26	0.869884	86.9884
2098.84	0.871744	87.1744
2097.42	0.873628	87.3628
2096.01	0.875533	87.5533
2094.59	0.877457	87.7457
2093.18	0.879397	87.9397
2091.76	0.88135	88.135
2090.34	0.883313	88.3313
2088.93	0.885282	88.5282
2087.51	0.887249	88.7249
2086.1	0.889211	88.9211
2084.68	0.891162	89.1162
2083.26	0.893098	89.3098
2081.85	0.895018	89.5018
2080.43	0.896922	89.6922
2079.01	0.898808	89.8808
2077.6	0.900681	90.0681
2076.18	0.902541	90.2541
2074.77	0.904389	90.4389
2073.35	0.906225	90.6225
2071.93	0.908047	90.8047
2070.52	0.909853	90.9853
2069.1	0.911643	91.1643
2067.68	0.913419	91.3419
2066.27	0.915185	91.5185
2064.85	0.916944	91.6944
2063.44	0.918696	91.8696
2062.02	0.920441	92.0441
2060.6	0.922181	92.2181
2059.19	0.923918	92.3918
2057.77	0.925656	92.5656
2056.35	0.927395	92.7395
2054.94	0.929134	92.9134
2053.52	0.930873	93.0873
2052.11	0.932616	93.2616
2050.69	0.934363	93.4363
2049.27	0.936117	93.6117
2047.86	0.937876	93.7876
2046.44	0.939641	93.9641
2045.02	0.941411	94.1411
2043.61	0.94319	94.319
2042.19	0.944977	94.4977
2040.78	0.946772	94.6772
2039.36	0.948569	94.8569
2037.94	0.950367	95.0367
2036.53	0.952164	95.2164
2035.11	0.95396	95.396
2033.69	0.955755	95.5755
2032.28	0.957547	95.7547
2030.86	0.959335	95.9335
2029.45	0.961118	96.1118
2028.03	0.962893	96.2893
2026.61	0.964661	96.4661
2025.2	0.96642	96.642
2023.78	0.968167	96.8167
2022.37	0.969891	96.9891
2020.95	0.971585	97.1585
2019.53	0.973243	97.3243
2018.12	0.974862	97.4862
2016.7	0.976435	97.6435
2015.28	0.977952	97.7952
2013.87	0.979406	97.9406
2012.45	0.980793	98.0793
2011.04	0.98211	98.211
2009.62	0.983356	98.3356
2008.2	0.984527	98.4527
2006.79	0.985619	98.5619
2005.37	0.986626	98.6626
2003.95	0.98755	98.755
2002.54	0.98839	98.839
2001.12	0.989149	98.9149
1999.71	0.98983	98.983
1998.29	0.990434	99.0434
1996.87	0.990961	99.0961
1995.46	0.991411	99.1411
1994.04	0.991789	99.1789
1992.62	0.992098	99.2098
1991.21	0.992336	99.2336
1989.79	0.992499	99.2499
1988.38	0.992584	99.2584
1986.96	0.992595	99.2595
1985.54	0.992538	99.2538
1984.13	0.992418	99.2418
1982.71	0.992239	99.2239
1981.29	0.992006	99.2006
1979.88	0.991724	99.1724
1978.46	0.991403	99.1403
1977.05	0.991052	99.1052
1975.63	0.990678	99.0678
1974.21	0.990284	99.0284
1972.8	0.989869	98.9869
1971.38	0.989436	98.9436
1969.96	0.988989	98.8989
1968.55	0.988538	98.8538
1967.13	0.98809	98.809
1965.72	0.987644	98.7644
1964.3	0.987202	98.7202
1962.88	0.986763	98.6763
1961.47	0.986332	98.6332
1960.05	0.985913	98.5913
1958.64	0.985509	98.5509
1957.22	0.98512	98.512
1955.8	0.984749	98.4749
1954.39	0.984398	98.4398
1952.97	0.98407	98.407
1951.55	0.983771	98.3771
1950.14	0.983501	98.3501
1948.72	0.983259	98.3259
1947.31	0.983042	98.3042
1945.89	0.982852	98.2852
1944.47	0.982694	98.2694
1943.06	0.982572	98.2572
1941.64	0.982484	98.2484
1940.22	0.982418	98.2418
1938.81	0.982367	98.2367
1937.39	0.982332	98.2332
1935.98	0.98232	98.232
1934.56	0.982336	98.2336
1933.14	0.982378	98.2378
1931.73	0.982444	98.2444
1930.31	0.982534	98.2534
1928.89	0.982653	98.2653
1927.48	0.982804	98.2804
1926.06	0.982988	98.2988
1924.65	0.983207	98.3207
1923.23	0.983465	98.3465
1921.81	0.98376	98.376
1920.4	0.984081	98.4081
1918.98	0.984422	98.4422
1917.56	0.984778	98.4778
1916.15	0.98514	98.514
1914.73	0.985501	98.5501
1913.32	0.98586	98.586
1911.9	0.986225	98.6225
1910.48	0.986601	98.6601
1909.07	0.986983	98.6983
1907.65	0.987358	98.7358
1906.23	0.987716	98.7716
1904.82	0.98806	98.806
1903.4	0.988402	98.8402
1901.99	0.988755	98.8755
1900.57	0.989114	98.9114
1899.15	0.989466	98.9466
1897.74	0.9898	98.98
1896.32	0.990112	99.0112
1894.91	0.990403	99.0403
1893.49	0.990674	99.0674
1892.07	0.990927	99.0927
1890.66	0.991169	99.1169
1889.24	0.991403	99.1403
1887.82	0.991621	99.1621
1886.41	0.991821	99.1821
1884.99	0.992006	99.2006
1883.58	0.992186	99.2186
1882.16	0.99237	99.237
1880.74	0.992568	99.2568
1879.33	0.992797	99.2797
1877.91	0.993071	99.3071
1876.49	0.993391	99.3391
1875.08	0.993747	99.3747
1873.66	0.994126	99.4126
1872.25	0.994527	99.4527
1870.83	0.994958	99.4958
1869.41	0.995423	99.5423
1868	0.995899	99.5899
1866.58	0.996348	99.6348
1865.16	0.996739	99.6739
1863.75	0.997071	99.7071
1862.33	0.997348	99.7348
1860.92	0.997568	99.7568
1859.5	0.997727	99.7727
1858.08	0.997822	99.7822
1856.67	0.997856	99.7856
1855.25	0.997831	99.7831
1853.83	0.997755	99.7755
1852.42	0.99765	99.765
1851	0.997545	99.7545
1849.59	0.997471	99.7471
1848.17	0.997459	99.7459
1846.75	0.997538	99.7538
1845.34	0.99774	99.774
1843.92	0.998081	99.8081
1842.5	0.998559	99.8559
1841.09	0.999169	99.9169
1839.67	0.999911	99.9911
1838.26	1.0008	100.08
1836.84	1.00183	100.183
1835.42	1.00302	100.302
1834.01	1.00433	100.433
1832.59	1.00575	100.575
1831.18	1.00726	100.726
1829.76	1.00886	100.886
1828.34	1.0105	101.05
1826.93	1.01215	101.215
1825.51	1.01378	101.378
1824.09	1.01536	101.536
1822.68	1.01688	101.688
1821.26	1.01828	101.828
1819.85	1.01956	101.956
1818.43	1.02069	102.069
1817.01	1.02168	102.168
1815.6	1.0225	102.251
1814.18	1.02315	102.315
1812.76	1.02361	102.361
1811.35	1.02386	102.386
1809.93	1.02389	102.389
1808.52	1.02366	102.366
1807.1	1.02318	102.318
1805.68	1.02246	102.246
1804.27	1.0215	102.15
1802.85	1.02031	102.031
1801.43	1.01889	101.889
1800.02	1.01723	101.723
1798.6	1.01531	101.531
1797.19	1.01312	101.312
1795.77	1.01064	101.064
1794.35	1.00788	100.788
1792.94	1.00482	100.482
1791.52	1.00147	100.147
1790.1	0.997779	99.7779
1788.69	0.993694	99.3694
1787.27	0.989183	98.9183
1785.86	0.984213	98.4213
1784.44	0.978738	97.8738
1783.02	0.972707	97.2707
1781.61	0.966074	96.6074
1780.19	0.958809	95.8809
1778.77	0.950882	95.0882
1777.36	0.94226	94.226
1775.94	0.93291	93.291
1774.53	0.922799	92.2799
1773.11	0.911898	91.1898
1771.69	0.900173	90.0173
1770.28	0.887565	88.7565
1768.86	0.873983	87.3983
1767.45	0.859323	85.9323
1766.03	0.843488	84.3488
1764.61	0.826385	82.6385
1763.2	0.807922	80.7922
1761.78	0.788021	78.8021
1760.36	0.766621	76.6621
1758.95	0.743671	74.3671
1757.53	0.71914	71.914
1756.12	0.693042	69.3042
1754.7	0.665451	66.5451
1753.28	0.636483	63.6483
1751.87	0.606288	60.6288
1750.45	0.575082	57.5082
1749.03	0.543156	54.3156
1747.62	0.510856	51.0856
1746.2	0.478547	47.8547
1744.79	0.446593	44.6593
1743.37	0.415354	41.5354
1741.95	0.385176	38.5176
1740.54	0.356374	35.6374
1739.12	0.329219	32.9219
1737.7	0.303906	30.3906
1736.29	0.280542	28.0542
1734.87	0.259163	25.9163
1733.46	0.239769	23.9769
1732.04	0.222312	22.2312
1730.62	0.206683	20.6683
1729.21	0.192732	19.2732
1727.79	0.180297	18.0297
1726.37	0.169221	16.9221
1724.96	0.159361	15.9361
1723.54	0.150599	15.0599
1722.13	0.142856	14.2856
1720.71	0.136077	13.6077
1719.29	0.130231	13.0231
1717.88	0.125321	12.5321
1716.46	0.121395	12.1395
1715.04	0.118524	11.8524
1713.63	0.116765	11.6765
1712.21	0.116151	11.6151
1710.8	0.116694	11.6694
1709.38	0.118384	11.8384
1707.96	0.121178	12.1178
1706.55	0.124997	12.4997
1705.13	0.129708	12.9708
1703.72	0.135126	13.5126
1702.3	0.141034	14.1034
1700.88	0.147208	14.7208
1699.47	0.153403	15.3403
1698.05	0.159353	15.9353
1696.63	0.164802	16.4802
1695.22	0.169535	16.9535
1693.8	0.173378	17.3378
1692.39	0.176206	17.6206
1690.97	0.177942	17.7942
1689.55	0.178556	17.8556
1688.14	0.178056	17.8056
1686.72	0.176487	17.6487
1685.3	0.173922	17.3922
1683.89	0.170462	17.0462
1682.47	0.166243	16.6243
1681.06	0.161414	16.1414
1679.64	0.156126	15.6126
1678.22	0.15053	15.053
1676.81	0.144767	14.4767
1675.39	0.138976	13.8976
1673.97	0.133283	13.3283
1672.56	0.1278	12.78
1671.14	0.122615	12.2615
1669.73	0.117797	11.7797
1668.31	0.113399	11.3399
1666.89	0.109442	10.9442
1665.48	0.105924	10.5924
1664.06	0.102836	10.2836
1662.64	0.100182	10.0182
1661.23	0.097964	9.7964
1659.81	0.096177	9.6177
1658.4	0.09481	9.481
1656.98	0.093859	9.3859
1655.56	0.093313	9.3313
1654.15	0.093152	9.3152
1652.73	0.093346	9.3346
1651.31	0.093865	9.3865
1649.9	0.094689	9.4689
1648.48	0.095807	9.5807
1647.07	0.097203	9.7203
1645.65	0.098865	9.8865
1644.23	0.100779	10.0779
1642.82	0.102943	10.2943
1641.4	0.105366	10.5366
1639.99	0.108057	10.8057
1638.57	0.111029	11.1029
1637.15	0.114291	11.4291
1635.74	0.117849	11.7849
1634.32	0.121693	12.1693
1632.9	0.125805	12.5805
1631.49	0.130186	13.0186
1630.07	0.134849	13.4849
1628.66	0.139808	13.9808
1627.24	0.145069	14.5069
1625.82	0.150632	15.0632
1624.41	0.156492	15.6492
1622.99	0.162637	16.2637
1621.57	0.169035	16.9035
1620.16	0.175641	17.5641
1618.74	0.182418	18.2418
1617.33	0.189337	18.9337
1615.91	0.196371	19.6371
1614.49	0.203482	20.3482
1613.08	0.210643	21.0643
1611.66	0.217849	21.7849
1610.24	0.225106	22.5106
1608.83	0.232418	23.2418
1607.41	0.239771	23.9771
1606	0.24714	24.714
1604.58	0.254506	25.4506
1603.16	0.26185	26.185
1601.75	0.269137	26.9137
1600.33	0.276313	27.6313
1598.91	0.283338	28.3338
1597.5	0.290188	29.0188
1596.08	0.296852	29.6852
1594.67	0.30332	30.332
1593.25	0.309605	30.9605
1591.83	0.315728	31.5728
1590.42	0.321693	32.1693
1589	0.327487	32.7487
1587.58	0.333105	33.3105
1586.17	0.338562	33.8562
1584.75	0.343894	34.3894
1583.34	0.349146	34.9146
1581.92	0.354362	35.4362
1580.5	0.359599	35.9599
1579.09	0.364924	36.4924
1577.67	0.370407	37.0407
1576.26	0.376102	37.6102
1574.84	0.38202	38.202
1573.42	0.388143	38.8143
1572.01	0.394446	39.4446
1570.59	0.400879	40.0879
1569.17	0.407356	40.7356
1567.76	0.413747	41.3747
1566.34	0.419914	41.9914
1564.93	0.425727	42.5727
1563.51	0.431072	43.1072
1562.09	0.435849	43.5849
1560.68	0.439988	43.9988
1559.26	0.443444	44.3444
1557.84	0.44616	44.616
1556.43	0.448052	44.8052
1555.01	0.449092	44.9092
1553.6	0.449314	44.9314
1552.18	0.44879	44.879
1550.76	0.447613	44.7613
1549.35	0.445897	44.5897
1547.93	0.443778	44.3778
1546.51	0.441404	44.1404
1545.1	0.438925	43.8925
1543.68	0.436478	43.6478
1542.27	0.434172	43.4172
1540.85	0.432074	43.2074
1539.43	0.430224	43.0224
1538.02	0.428628	42.8628
1536.6	0.427238	42.7238
1535.18	0.425963	42.5963
1533.77	0.424676	42.4676
1532.35	0.423232	42.3232
1530.94	0.421472	42.1472
1529.52	0.419261	41.9261
1528.1	0.416498	41.6498
1526.69	0.4131	41.31
1525.27	0.408978	40.8978
1523.85	0.404037	40.4037
1522.44	0.398218	39.8218
1521.02	0.391531	39.1531
1519.61	0.384018	38.4018
1518.19	0.375719	37.5719
1516.77	0.366681	36.6681
1515.36	0.356966	35.6966
1513.94	0.346641	34.6641
1512.53	0.335765	33.5765
1511.11	0.324384	32.4384
1509.69	0.312537	31.2537
1508.28	0.300252	30.0252
1506.86	0.287556	28.7556
1505.44	0.274482	27.4482
1504.03	0.261053	26.1053
1502.61	0.247266	24.7266
1501.2	0.233119	23.3119
1499.78	0.218621	21.8621
1498.36	0.203805	20.3805
1496.95	0.188744	18.8744
1495.53	0.173561	17.3561
1494.11	0.158388	15.8388
1492.7	0.143348	14.3348
1491.28	0.128559	12.8559
1489.87	0.114154	11.4154
1488.45	0.100291	10.0291
1487.03	0.087129	8.7129
1485.62	0.074803	7.4803
1484.2	0.063409	6.3409
1482.78	0.053022	5.3022
1481.37	0.04369	4.369
1479.95	0.035427	3.5427
1478.54	0.028225	2.8225
1477.12	0.022053	2.2053
1475.7	0.016864	1.6864
1474.29	0.012594	1.2594
1472.87	0.00917	0.917
1471.45	0.006509	0.6509
1470.04	0.004508	0.4508
1468.62	0.003055	0.3055
1467.21	0.002047	0.2047
1465.79	0.001399	0.1399
1464.37	0.001034	0.1034
1462.96	0.000886	0.0886
1461.54	0.000891	0.0891
1460.12	0.000989	0.0989
1458.71	0.001125	0.1125
1457.29	0.001266	0.1266
1455.88	0.001394	0.1394
1454.46	0.001506	0.1506
1453.04	0.001601	0.1601
1451.63	0.001674	0.1674
1450.21	0.001717	0.1717
1448.8	0.00173	0.173
1447.38	0.00172	0.172
1445.96	0.001692	0.1692
1444.55	0.001655	0.1655
1443.13	0.001622	0.1622
1441.71	0.001602	0.1602
1440.3	0.0016	0.16
1438.88	0.00162	0.162
1437.47	0.001666	0.1666
1436.05	0.001741	0.1741
1434.63	0.001837	0.1837
1433.22	0.001948	0.1948
1431.8	0.002074	0.2074
1430.38	0.002212	0.2212
1428.97	0.002349	0.2349
1427.55	0.002471	0.2471
1426.14	0.002567	0.2567
1424.72	0.002628	0.2628
1423.3	0.002652	0.2652
1421.89	0.002634	0.2634
1420.47	0.002576	0.2576
1419.05	0.002482	0.2482
1417.64	0.00236	0.236
1416.22	0.002225	0.2225
1414.81	0.0021	0.21
1413.39	0.002005	0.2005
1411.97	0.001957	0.1957
1410.56	0.001971	0.1971
1409.14	0.00206	0.206
1407.72	0.002229	0.2229
1406.31	0.002476	0.2476
1404.89	0.002799	0.2799
1403.48	0.003193	0.3193
1402.06	0.003641	0.3641
1400.64	0.004127	0.4127
1399.23	0.004635	0.4635
1397.81	0.005149	0.5149
1396.39	0.005643	0.5643
1394.98	0.006085	0.6085
1393.56	0.006445	0.6445
1392.15	0.006703	0.6703
1390.73	0.006845	0.6845
1389.31	0.006871	0.6871
1387.9	0.006784	0.6784
1386.48	0.006597	0.6597
1385.07	0.006335	0.6335
1383.65	0.006025	0.6025
1382.23	0.005692	0.5692
1380.82	0.00536	0.536
1379.4	0.005043	0.5043
1377.98	0.004755	0.4755
1376.57	0.004511	0.4511
1375.15	0.004323	0.4323
1373.74	0.004192	0.4192
1372.32	0.004121	0.4121
1370.9	0.004103	0.4103
1369.49	0.004129	0.4129
1368.07	0.004186	0.4186
1366.65	0.004264	0.4264
1365.24	0.004351	0.4351
1363.82	0.004428	0.4428
1362.41	0.004482	0.4482
1360.99	0.004501	0.4501
1359.57	0.004475	0.4475
1358.16	0.004403	0.4403
1356.74	0.00429	0.429
1355.32	0.004149	0.4149
1353.91	0.003986	0.3986
1352.49	0.003811	0.3811
1351.08	0.003633	0.3633
1349.66	0.00346	0.346
1348.24	0.003299	0.3299
1346.83	0.003154	0.3154
1345.41	0.003026	0.3026
1343.99	0.00292	0.292
1342.58	0.002837	0.2837
1341.16	0.002774	0.2774
1339.75	0.002724	0.2724
1338.33	0.002683	0.2683
1336.91	0.002648	0.2648
1335.5	0.002616	0.2616
1334.08	0.002587	0.2587
1332.66	0.002557	0.2557
1331.25	0.002526	0.2526
1329.83	0.002492	0.2492
1328.42	0.002461	0.2461
1327	0.002434	0.2434
1325.58	0.002413	0.2413
1324.17	0.002403	0.2403
1322.75	0.002408	0.2408
1321.34	0.002434	0.2434
1319.92	0.002486	0.2486
1318.5	0.002567	0.2567
1317.09	0.002682	0.2682
1315.67	0.002833	0.2833
1314.25	0.003014	0.3014
1312.84	0.003219	0.3219
1311.42	0.003444	0.3444
1310.01	0.003688	0.3688
1308.59	0.003951	0.3951
1307.17	0.004234	0.4234
1305.76	0.004542	0.4542
1304.34	0.004877	0.4877
1302.92	0.005239	0.5239
1301.51	0.00562	0.562
1300.09	0.006012	0.6012
1298.68	0.006405	0.6405
1297.26	0.006792	0.6792
1295.84	0.00717	0.717
1294.43	0.007533	0.7533
1293.01	0.007875	0.7875
1291.59	0.008185	0.8185
1290.18	0.008458	0.8458
1288.76	0.008694	0.8694
1287.35	0.008893	0.8893
1285.93	0.009055	0.9055
1284.51	0.009175	0.9175
1283.1	0.009247	0.9247
1281.68	0.00927	0.927
1280.26	0.009253	0.9253
1278.85	0.009212	0.9212
1277.43	0.00917	0.917
1276.02	0.009147	0.9147
1274.6	0.009165	0.9165
1273.18	0.009241	0.9241
1271.77	0.009388	0.9388
1270.35	0.009609	0.9609
1268.93	0.009905	0.9905
1267.52	0.010266	1.0266
1266.1	0.010683	1.0683
1264.69	0.01114	1.114
1263.27	0.011623	1.1623
1261.85	0.012113	1.2113
1260.44	0.012584	1.2584
1259.02	0.013011	1.3011
1257.61	0.013371	1.3371
1256.19	0.013652	1.3652
1254.77	0.013848	1.3848
1253.36	0.01395	1.395
1251.94	0.013955	1.3955
1250.52	0.013868	1.3868
1249.11	0.013708	1.3708
1247.69	0.013505	1.3505
1246.28	0.013298	1.3298
1244.86	0.01313	1.313
1243.44	0.013041	1.3041
1242.03	0.013069	1.3069
1240.61	0.013255	1.3255
1239.19	0.013633	1.3633
1237.78	0.014235	1.4235
1236.36	0.015087	1.5087
1234.95	0.0162	1.62
1233.53	0.017579	1.7579
1232.11	0.01922	1.922
1230.7	0.021111	2.1111
1229.28	0.023232	2.3232
1227.86	0.025557	2.5557
1226.45	0.028053	2.8053
1225.03	0.030688	3.0688
1223.62	0.033429	3.3429
1222.2	0.036252	3.6252
1220.78	0.039131	3.9131
1219.37	0.042042	4.2042
1217.95	0.044965	4.4965
1216.53	0.047889	4.7889
1215.12	0.050804	5.0804
1213.7	0.053703	5.3703
1212.29	0.056575	5.6575
1210.87	0.059415	5.9415
1209.45	0.062223	6.2223
1208.04	0.065006	6.5006
1206.62	0.067771	6.7771
1205.2	0.070522	7.0522
1203.79	0.073255	7.3255
1202.37	0.075962	7.5962
1200.96	0.078629	7.8629
1199.54	0.081245	8.1245
1198.12	0.083798	8.3798
1196.71	0.086273	8.6273
1195.29	0.088652	8.8652
1193.88	0.090915	9.0915
1192.46	0.093043	9.3043
1191.04	0.095023	9.5023
1189.63	0.09686	9.686
1188.21	0.098579	9.8579
1186.79	0.100221	10.0221
1185.38	0.10184	10.184
1183.96	0.103485	10.3485
1182.55	0.105194	10.5194
1181.13	0.106973	10.6973
1179.71	0.108799	10.8799
1178.3	0.110616	11.0616
1176.88	0.112353	11.2353
1175.46	0.11392	11.392
1174.05	0.115214	11.5214
1172.63	0.116121	11.6121
1171.22	0.116521	11.6521
1169.8	0.11629	11.629
1168.38	0.115308	11.5308
1166.97	0.113479	11.3479
[truncated: 471 more rows]

## Sheet: 10%
3997.99	0.991147	99.1147
3996.58	0.991147	99.1147
3995.16	0.991147	99.1147
3993.75	0.991147	99.1147
3992.33	0.991147	99.1147
3990.91	0.991147	99.1147
3989.5	0.991147	99.1147
3988.08	0.991147	99.1147
3986.66	0.991147	99.1147
3985.25	0.991147	99.1147
3983.83	0.991147	99.1147
3982.42	0.991147	99.1147
3981	0.991147	99.1147
3979.58	0.991025	99.1025
3978.17	0.990858	99.0858
3976.75	0.990677	99.0677
3975.34	0.990497	99.0497
3973.92	0.990285	99.0285
3972.5	0.989997	98.9997
3971.09	0.989611	98.9611
3969.67	0.989127	98.9127
3968.25	0.988577	98.8577
3966.84	0.988031	98.8031
3965.42	0.987563	98.7563
3964.01	0.987178	98.7178
3962.59	0.986837	98.6837
3961.17	0.986485	98.6485
3959.76	0.986093	98.6093
3958.34	0.985683	98.5683
3956.92	0.985265	98.5265
3955.51	0.984818	98.4818
3954.09	0.984334	98.4334
3952.68	0.98387	98.387
3951.26	0.983515	98.3515
3949.84	0.983281	98.3281
3948.43	0.983069	98.3069
3947.01	0.982756	98.2756
3945.59	0.982302	98.2302
3944.18	0.981754	98.1754
3942.76	0.981134	98.1134
3941.35	0.980368	98.0368
3939.93	0.979428	97.9428
3938.51	0.978501	97.8501
3937.1	0.977834	97.7834
3935.68	0.977502	97.7502
3934.26	0.977472	97.7472
3932.85	0.977659	97.7659
3931.43	0.977862	97.7862
3930.02	0.977817	97.7817
3928.6	0.977362	97.7362
3927.18	0.976531	97.6531
3925.77	0.975541	97.5541
3924.35	0.974507	97.4507
3922.93	0.973326	97.3326
3921.52	0.971896	97.1896
3920.1	0.9703	97.03
3918.69	0.968716	96.8716
3917.27	0.967136	96.7136
3915.85	0.965392	96.5392
3914.44	0.963397	96.3397
3913.02	0.961177	96.1177
3911.61	0.958793	95.8793
3910.19	0.956315	95.6315
3908.77	0.953855	95.3855
3907.36	0.95166	95.166
3905.94	0.950141	95.0141
3904.52	0.949691	94.9691
3903.11	0.950223	95.0223
3901.69	0.951206	95.1206
3900.28	0.952186	95.2186
3898.86	0.952908	95.2908
3897.44	0.953268	95.3268
3896.03	0.95325	95.325
3894.61	0.952942	95.2942
3893.19	0.952513	95.2513
3891.78	0.952015	95.2015
3890.36	0.951137	95.1137
3888.95	0.94986	94.986
3887.53	0.949094	94.9094
3886.11	0.949094	94.9094
3884.7	0.94948	94.948
3883.28	0.9497	94.97
3881.86	0.949416	94.9416
3880.45	0.948532	94.8532
3879.03	0.946995	94.6995
3877.62	0.944859	94.4859
3876.2	0.942378	94.2378
3874.78	0.939932	93.9932
3873.37	0.937913	93.7913
3871.95	0.936504	93.6504
3870.53	0.935486	93.5486
3869.12	0.93428	93.428
3867.7	0.932413	93.2413
3866.29	0.929855	92.9855
3864.87	0.926793	92.6793
3863.45	0.923382	92.3382
3862.04	0.919645	91.9645
3860.62	0.915677	91.5677
3859.2	0.911688	91.1688
3857.79	0.90794	90.794
3856.37	0.90498	90.498
3854.96	0.90401	90.401
3853.54	0.905677	90.5677
3852.12	0.908317	90.8317
3850.71	0.910836	91.0836
3849.29	0.913034	91.3034
3847.88	0.914903	91.4903
3846.46	0.916475	91.6475
3845.04	0.917836	91.7836
3843.63	0.919194	91.9194
3842.21	0.920828	92.0828
3840.79	0.922985	92.2985
3839.38	0.925648	92.5648
3837.96	0.928424	92.8424
3836.55	0.930788	93.0788
3835.13	0.93249	93.249
3833.71	0.933465	93.3465
3832.3	0.933709	93.3709
3830.88	0.93322	93.322
3829.46	0.932013	93.2013
3828.05	0.930189	93.0189
3826.63	0.92801	92.801
3825.22	0.925824	92.5824
3823.8	0.924057	92.4057
3822.38	0.923213	92.3213
3820.97	0.923445	92.3445
3819.55	0.923898	92.3898
3818.13	0.923551	92.3551
3816.72	0.922664	92.2664
3815.3	0.92156	92.156
3813.89	0.920285	92.0285
3812.47	0.91895	91.895
3811.05	0.91772	91.772
3809.64	0.916778	91.6778
3808.22	0.91632	91.632
3806.8	0.916373	91.6373
3805.39	0.916673	91.6673
3803.97	0.917033	91.7033
3802.56	0.917502	91.7502
3801.14	0.918114	91.8114
3799.72	0.918562	91.8562
3798.31	0.918565	91.8565
3796.89	0.918046	91.8046
3795.47	0.917011	91.7011
3794.06	0.915536	91.5536
3792.64	0.913782	91.3782
3791.23	0.911903	91.1903
3789.81	0.909983	90.9983
3788.39	0.907995	90.7995
3786.98	0.905816	90.5816
3785.56	0.903518	90.3518
3784.15	0.901414	90.1414
3782.73	0.899495	89.9495
3781.31	0.897556	89.7556
3779.9	0.895486	89.5486
3778.48	0.893345	89.3345
3777.06	0.891117	89.1117
3775.65	0.88868	88.868
3774.23	0.885931	88.5931
3772.82	0.882785	88.2785
3771.4	0.879325	87.9325
3769.98	0.875948	87.5948
3768.57	0.872881	87.2881
3767.15	0.869864	86.9864
3765.73	0.866498	86.6498
3764.32	0.862603	86.2603
3762.9	0.858139	85.8139
3761.49	0.853186	85.3186
3760.07	0.848005	84.8005
3758.65	0.842866	84.2866
3757.24	0.837825	83.7825
3755.82	0.832902	83.2902
3754.4	0.828289	82.8289
3752.99	0.824384	82.4384
3751.57	0.821608	82.1608
3750.16	0.819735	81.9735
3748.74	0.818011	81.8011
3747.32	0.816185	81.6185
3745.91	0.814529	81.4529
3744.49	0.813337	81.3337
3743.07	0.81236	81.236
3741.66	0.811225	81.1225
3740.24	0.809866	80.9866
3738.83	0.80849	80.849
3737.41	0.807533	80.7533
3735.99	0.807408	80.7408
3734.58	0.807905	80.7905
3733.16	0.808308	80.8308
3731.74	0.808138	80.8138
3730.33	0.807244	80.7244
3728.91	0.805698	80.5698
3727.5	0.803723	80.3723
3726.08	0.801576	80.1576
3724.66	0.799418	79.9418
3723.25	0.79732	79.732
3721.83	0.795297	79.5297
3720.42	0.793301	79.3301
3719	0.791206	79.1206
3717.58	0.788759	78.8759
3716.17	0.785614	78.5614
3714.75	0.781751	78.1751
3713.33	0.777652	77.7652
3711.92	0.77373	77.373
3710.5	0.76989	76.989
3709.09	0.7657	76.57
3707.67	0.760947	76.0947
3706.25	0.755658	75.5658
3704.84	0.749945	74.9945
3703.42	0.743957	74.3957
3702	0.737621	73.7621
3700.59	0.73046	73.046
3699.17	0.722033	72.2033
3697.76	0.712318	71.2318
3696.34	0.701506	70.1506
3694.92	0.689847	68.9847
3693.51	0.677595	67.7595
3692.09	0.66499	66.499
3690.67	0.652233	65.2233
3689.26	0.639308	63.9308
3687.84	0.625884	62.5884
3686.43	0.611677	61.1677
3685.01	0.596655	59.6655
3683.59	0.581066	58.1066
3682.18	0.565297	56.5297
3680.76	0.54966	54.966
3679.34	0.534348	53.4348
3677.93	0.51941	51.941
3676.51	0.504785	50.4785
3675.1	0.490313	49.0313
3673.68	0.475711	47.5711
3672.26	0.460822	46.0822
3670.85	0.445671	44.5671
3669.43	0.430349	43.0349
3668.01	0.414801	41.4801
3666.6	0.398884	39.8884
3665.18	0.38259	38.259
3663.77	0.366093	36.6093
3662.35	0.349643	34.9643
3660.93	0.333451	33.3451
3659.52	0.317667	31.7667
3658.1	0.302387	30.2387
3656.69	0.287625	28.7625
3655.27	0.273234	27.3234
3653.85	0.259048	25.9048
3652.44	0.245127	24.5127
3651.02	0.231719	23.1719
3649.6	0.219107	21.9107
3648.19	0.207337	20.7337
3646.77	0.196232	19.6232
3645.36	0.185663	18.5663
3643.94	0.175544	17.5544
3642.52	0.16577	16.577
3641.11	0.156159	15.6159
3639.69	0.146569	14.6569
3638.27	0.13704	13.704
3636.86	0.127647	12.7647
3635.44	0.11842	11.842
3634.03	0.109352	10.9352
3632.61	0.10048	10.048
3631.19	0.091912	9.1912
3629.78	0.083775	8.3775
3628.36	0.076173	7.6173
3626.94	0.069141	6.9141
3625.53	0.062683	6.2683
3624.11	0.056809	5.6809
3622.7	0.051529	5.1529
3621.28	0.046833	4.6833
3619.86	0.042713	4.2713
3618.45	0.03917	3.917
3617.03	0.036179	3.6179
3615.61	0.033636	3.3636
3614.2	0.031354	3.1354
3612.78	0.029199	2.9199
3611.37	0.027158	2.7158
3609.95	0.025233	2.5233
3608.53	0.023419	2.3419
3607.12	0.021704	2.1704
3605.7	0.020065	2.0065
3604.29	0.018476	1.8476
3602.87	0.016926	1.6926
3601.45	0.015414	1.5414
3600.04	0.013949	1.3949
3598.62	0.012548	1.2548
3597.2	0.011229	1.1229
3595.79	0.01001	1.001
3594.37	0.008894	0.8894
3592.96	0.007869	0.7869
3591.54	0.006932	0.6932
3590.12	0.006094	0.6094
3588.71	0.005363	0.5363
3587.29	0.004737	0.4737
3585.87	0.004204	0.4204
3584.46	0.003751	0.3751
3583.04	0.003366	0.3366
3581.63	0.003045	0.3045
3580.21	0.00279	0.279
3578.79	0.002602	0.2602
3577.38	0.00248	0.248
3575.96	0.002421	0.2421
3574.54	0.002416	0.2416
3573.13	0.002454	0.2454
3571.71	0.002516	0.2516
3570.3	0.002585	0.2585
3568.88	0.002648	0.2648
3567.46	0.002694	0.2694
3566.05	0.002722	0.2722
3564.63	0.002735	0.2735
3563.21	0.002738	0.2738
3561.8	0.002734	0.2734
3560.38	0.002721	0.2721
3558.97	0.002694	0.2694
3557.55	0.00265	0.265
3556.13	0.002584	0.2584
3554.72	0.002497	0.2497
3553.3	0.002392	0.2392
3551.88	0.002275	0.2275
3550.47	0.002152	0.2152
3549.05	0.002031	0.2031
3547.64	0.001918	0.1918
3546.22	0.001819	0.1819
3544.8	0.001741	0.1741
3543.39	0.001689	0.1689
3541.97	0.00166	0.166
3540.56	0.001649	0.1649
3539.14	0.001646	0.1646
3537.72	0.001641	0.1641
3536.31	0.001635	0.1635
3534.89	0.00163	0.163
3533.47	0.001626	0.1626
3532.06	0.001625	0.1625
3530.64	0.001631	0.1631
3529.23	0.001645	0.1645
3527.81	0.001662	0.1662
3526.39	0.001677	0.1677
3524.98	0.001684	0.1684
3523.56	0.00168	0.168
3522.14	0.001666	0.1666
3520.73	0.001645	0.1645
3519.31	0.00162	0.162
3517.9	0.001596	0.1596
3516.48	0.001573	0.1573
3515.06	0.001554	0.1554
3513.65	0.001536	0.1536
3512.23	0.00152	0.152
3510.81	0.001506	0.1506
3509.4	0.001488	0.1488
3507.98	0.001461	0.1461
3506.57	0.001421	0.1421
3505.15	0.001371	0.1371
3503.73	0.001319	0.1319
3502.32	0.001271	0.1271
3500.9	0.001229	0.1229
3499.48	0.001189	0.1189
3498.07	0.001152	0.1152
3496.65	0.001123	0.1123
3495.24	0.001101	0.1101
3493.82	0.001084	0.1084
3492.4	0.001068	0.1068
3490.99	0.001051	0.1051
3489.57	0.001034	0.1034
3488.15	0.001016	0.1016
3486.74	0.000999	0.0999
3485.32	0.000984	0.0984
3483.91	0.000971	0.0971
3482.49	0.000957	0.0957
3481.07	0.000938	0.0938
3479.66	0.000913	0.0913
3478.24	0.000885	0.0885
3476.83	0.000854	0.0854
3475.41	0.000822	0.0822
3473.99	0.00079	0.079
3472.58	0.000763	0.0763
3471.16	0.000746	0.0746
3469.74	0.000742	0.0742
3468.33	0.000752	0.0752
3466.91	0.000772	0.0772
3465.5	0.000803	0.0803
3464.08	0.000843	0.0843
3462.66	0.000893	0.0893
3461.25	0.000945	0.0945
3459.83	0.000994	0.0994
3458.41	0.001035	0.1035
3457	0.001065	0.1065
3455.58	0.00108	0.108
3454.17	0.001083	0.1083
3452.75	0.001073	0.1073
3451.33	0.001052	0.1052
3449.92	0.001016	0.1016
3448.5	0.000966	0.0966
3447.08	0.000907	0.0907
3445.67	0.000844	0.0844
3444.25	0.000782	0.0782
3442.84	0.000722	0.0722
3441.42	0.000666	0.0666
3440	0.000616	0.0616
3438.59	0.000573	0.0573
3437.17	0.000541	0.0541
3435.75	0.000516	0.0516
3434.34	0.000501	0.0501
3432.92	0.000494	0.0494
3431.51	0.000495	0.0495
3430.09	0.000502	0.0502
3428.67	0.000514	0.0514
3427.26	0.000529	0.0529
3425.84	0.000547	0.0547
3424.42	0.000568	0.0568
3423.01	0.00059	0.059
3421.59	0.000611	0.0611
3420.18	0.000631	0.0631
3418.76	0.000648	0.0648
3417.34	0.000662	0.0662
3415.93	0.000671	0.0671
3414.51	0.000677	0.0677
3413.1	0.000684	0.0684
3411.68	0.000691	0.0691
3410.26	0.000697	0.0697
3408.85	0.000703	0.0703
3407.43	0.000707	0.0707
3406.01	0.000707	0.0707
3404.6	0.000703	0.0703
3403.18	0.000696	0.0696
3401.77	0.000685	0.0685
3400.35	0.000671	0.0671
3398.93	0.000656	0.0656
3397.52	0.000642	0.0642
3396.1	0.000631	0.0631
3394.68	0.000625	0.0625
3393.27	0.000623	0.0623
3391.85	0.000624	0.0624
3390.44	0.000628	0.0628
3389.02	0.000633	0.0633
3387.6	0.000639	0.0639
3386.19	0.000647	0.0647
3384.77	0.000656	0.0656
3383.35	0.000666	0.0666
3381.94	0.000676	0.0676
3380.52	0.000686	0.0686
3379.11	0.0007	0.07
3377.69	0.000715	0.0715
3376.27	0.000732	0.0732
3374.86	0.000749	0.0749
3373.44	0.000764	0.0764
3372.02	0.000775	0.0775
3370.61	0.000784	0.0784
3369.19	0.00079	0.079
3367.78	0.00079	0.079
3366.36	0.000787	0.0787
3364.94	0.000782	0.0782
3363.53	0.000775	0.0775
3362.11	0.000766	0.0766
3360.69	0.000755	0.0755
3359.28	0.000744	0.0744
3357.86	0.000735	0.0735
3356.45	0.000727	0.0727
3355.03	0.000724	0.0724
3353.61	0.000725	0.0725
3352.2	0.000728	0.0728
3350.78	0.000733	0.0733
3349.37	0.000739	0.0739
3347.95	0.000749	0.0749
3346.53	0.000763	0.0763
3345.12	0.000781	0.0781
3343.7	0.000801	0.0801
3342.28	0.000821	0.0821
3340.87	0.000839	0.0839
3339.45	0.000854	0.0854
3338.04	0.000866	0.0866
3336.62	0.000873	0.0873
3335.2	0.000875	0.0875
3333.79	0.00087	0.087
3332.37	0.000864	0.0864
3330.95	0.000855	0.0855
3329.54	0.000845	0.0845
3328.12	0.000834	0.0834
3326.71	0.000824	0.0824
3325.29	0.000814	0.0814
3323.87	0.000805	0.0805
3322.46	0.000796	0.0796
3321.04	0.000787	0.0787
3319.62	0.000777	0.0777
3318.21	0.000767	0.0767
3316.79	0.000758	0.0758
3315.38	0.000751	0.0751
3313.96	0.000745	0.0745
3312.54	0.000738	0.0738
3311.13	0.000729	0.0729
3309.71	0.000718	0.0718
3308.29	0.000704	0.0704
3306.88	0.000689	0.0689
3305.46	0.000674	0.0674
3304.05	0.000658	0.0658
3302.63	0.000641	0.0641
3301.21	0.000625	0.0625
3299.8	0.000612	0.0612
3298.38	0.000603	0.0603
3296.96	0.000595	0.0595
3295.55	0.000586	0.0586
3294.13	0.000578	0.0578
3292.72	0.00057	0.057
3291.3	0.000564	0.0564
3289.88	0.000557	0.0557
3288.47	0.00055	0.055
3287.05	0.000543	0.0543
3285.64	0.000535	0.0535
3284.22	0.000529	0.0529
3282.8	0.000523	0.0523
3281.39	0.000518	0.0518
3279.97	0.000515	0.0515
3278.55	0.000512	0.0512
3277.14	0.000512	0.0512
3275.72	0.000514	0.0514
3274.31	0.000518	0.0518
3272.89	0.000524	0.0524
3271.47	0.000528	0.0528
3270.06	0.000532	0.0532
3268.64	0.000538	0.0538
3267.22	0.000546	0.0546
3265.81	0.000555	0.0555
3264.39	0.000562	0.0562
3262.98	0.000567	0.0567
3261.56	0.000569	0.0569
3260.14	0.000571	0.0571
3258.73	0.000573	0.0573
3257.31	0.000573	0.0573
3255.89	0.000568	0.0568
3254.48	0.000557	0.0557
3253.06	0.00054	0.054
3251.65	0.000522	0.0522
3250.23	0.000504	0.0504
3248.81	0.00049	0.049
3247.4	0.00048	0.048
3245.98	0.000476	0.0476
3244.56	0.000477	0.0477
3243.15	0.000482	0.0482
3241.73	0.000489	0.0489
3240.32	0.000495	0.0495
3238.9	0.000502	0.0502
3237.48	0.000512	0.0512
3236.07	0.000527	0.0527
3234.65	0.000547	0.0547
3233.23	0.000569	0.0569
3231.82	0.000593	0.0593
3230.4	0.000618	0.0618
3228.99	0.000644	0.0644
3227.57	0.000672	0.0672
3226.15	0.0007	0.07
3224.74	0.000723	0.0723
3223.32	0.000739	0.0739
3221.91	0.000744	0.0744
3220.49	0.000741	0.0741
3219.07	0.000732	0.0732
3217.66	0.000721	0.0721
3216.24	0.000709	0.0709
3214.82	0.000696	0.0696
3213.41	0.000683	0.0683
3211.99	0.000669	0.0669
3210.58	0.000652	0.0652
3209.16	0.000631	0.0631
3207.74	0.000605	0.0605
3206.33	0.000576	0.0576
3204.91	0.000547	0.0547
3203.49	0.000519	0.0519
3202.08	0.000492	0.0492
3200.66	0.000469	0.0469
3199.25	0.000452	0.0452
3197.83	0.000445	0.0445
3196.41	0.000449	0.0449
3195	0.000463	0.0463
3193.58	0.000486	0.0486
3192.16	0.000515	0.0515
3190.75	0.000546	0.0546
3189.33	0.000578	0.0578
3187.92	0.000611	0.0611
3186.5	0.000646	0.0646
3185.08	0.000685	0.0685
3183.67	0.000726	0.0726
3182.25	0.000767	0.0767
3180.83	0.000806	0.0806
3179.42	0.000842	0.0842
3178	0.000871	0.0871
3176.59	0.00089	0.089
3175.17	0.000899	0.0899
3173.75	0.000897	0.0897
3172.34	0.000887	0.0887
3170.92	0.000869	0.0869
3169.5	0.000845	0.0845
3168.09	0.000819	0.0819
3166.67	0.000794	0.0794
3165.26	0.00077	0.077
3163.84	0.000748	0.0748
3162.42	0.000727	0.0727
3161.01	0.000706	0.0706
3159.59	0.000685	0.0685
3158.18	0.000662	0.0662
3156.76	0.000639	0.0639
3155.34	0.000615	0.0615
3153.93	0.000592	0.0592
3152.51	0.000571	0.0571
3151.09	0.000552	0.0552
3149.68	0.000532	0.0532
3148.26	0.000512	0.0512
3146.85	0.000493	0.0493
3145.43	0.000474	0.0474
3144.01	0.000456	0.0456
3142.6	0.00044	0.044
3141.18	0.000427	0.0427
3139.76	0.000421	0.0421
3138.35	0.000419	0.0419
3136.93	0.00042	0.042
3135.52	0.000423	0.0423
3134.1	0.000428	0.0428
3132.68	0.000435	0.0435
3131.27	0.000442	0.0442
3129.85	0.00045	0.045
3128.43	0.000458	0.0458
3127.02	0.000463	0.0463
3125.6	0.000467	0.0467
3124.19	0.000467	0.0467
3122.77	0.000463	0.0463
3121.35	0.000453	0.0453
3119.94	0.000439	0.0439
3118.52	0.000423	0.0423
3117.1	0.000405	0.0405
3115.69	0.000387	0.0387
3114.27	0.000372	0.0372
3112.86	0.000359	0.0359
3111.44	0.00035	0.035
3110.02	0.000346	0.0346
3108.61	0.000347	0.0347
3107.19	0.000354	0.0354
3105.77	0.000364	0.0364
3104.36	0.000376	0.0376
3102.94	0.000388	0.0388
3101.53	0.000402	0.0402
3100.11	0.000416	0.0416
3098.69	0.000432	0.0432
3097.28	0.000447	0.0447
3095.86	0.000459	0.0459
3094.45	0.000468	0.0468
3093.03	0.000472	0.0472
3091.61	0.000471	0.0471
3090.2	0.000465	0.0465
3088.78	0.000454	0.0454
3087.36	0.00044	0.044
3085.95	0.000425	0.0425
3084.53	0.000411	0.0411
3083.12	0.000399	0.0399
3081.7	0.000391	0.0391
3080.28	0.000384	0.0384
3078.87	0.00038	0.038
3077.45	0.00038	0.038
3076.03	0.000383	0.0383
3074.62	0.000391	0.0391
3073.2	0.000403	0.0403
3071.79	0.00042	0.042
3070.37	0.000442	0.0442
3068.95	0.000468	0.0468
3067.54	0.000499	0.0499
3066.12	0.000534	0.0534
3064.7	0.000572	0.0572
3063.29	0.000615	0.0615
3061.87	0.000661	0.0661
3060.46	0.000713	0.0713
3059.04	0.000769	0.0769
3057.62	0.000831	0.0831
3056.21	0.0009	0.09
3054.79	0.000974	0.0974
3053.37	0.001052	0.1052
3051.96	0.001135	0.1135
3050.54	0.001223	0.1223
3049.13	0.001317	0.1317
3047.71	0.001415	0.1415
3046.29	0.001516	0.1516
3044.88	0.00162	0.162
3043.46	0.001727	0.1727
3042.04	0.001837	0.1837
3040.63	0.001953	0.1953
3039.21	0.002074	0.2074
3037.8	0.002201	0.2201
3036.38	0.002335	0.2335
3034.96	0.002477	0.2477
3033.55	0.002628	0.2628
3032.13	0.00279	0.279
3030.72	0.002962	0.2962
3029.3	0.003147	0.3147
3027.88	0.003346	0.3346
3026.47	0.003558	0.3558
3025.05	0.003783	0.3783
3023.63	0.004021	0.4021
3022.22	0.004271	0.4271
3020.8	0.00453	0.453
3019.39	0.004799	0.4799
3017.97	0.005076	0.5076
3016.55	0.005359	0.5359
3015.14	0.005645	0.5645
3013.72	0.005933	0.5933
3012.3	0.006221	0.6221
3010.89	0.006508	0.6508
3009.47	0.006795	0.6795
3008.06	0.00708	0.708
3006.64	0.007362	0.7362
3005.22	0.007638	0.7638
3003.81	0.007904	0.7904
3002.39	0.008157	0.8157
3000.97	0.008392	0.8392
2999.56	0.008604	0.8604
2998.14	0.008787	0.8787
2996.73	0.008936	0.8936
2995.31	0.009043	0.9043
2993.89	0.009102	0.9102
2992.48	0.009106	0.9106
2991.06	0.009049	0.9049
2989.64	0.008926	0.8926
2988.23	0.008734	0.8734
2986.81	0.008471	0.8471
2985.4	0.008136	0.8136
2983.98	0.007732	0.7732
2982.56	0.007264	0.7264
2981.15	0.006743	0.6743
2979.73	0.00618	0.618
2978.31	0.005586	0.5586
2976.9	0.004975	0.4975
2975.48	0.004359	0.4359
2974.07	0.003753	0.3753
2972.65	0.00317	0.317
2971.23	0.00262	0.262
2969.82	0.002116	0.2116
2968.4	0.001666	0.1666
2966.99	0.001275	0.1275
2965.57	0.000947	0.0947
2964.15	0.000681	0.0681
2962.74	0.000475	0.0475
2961.32	0.000325	0.0325
2959.9	0.000227	0.0227
2958.49	0.000172	0.0172
2957.07	0.000151	0.0151
2955.66	0.000157	0.0157
2954.24	0.000181	0.0181
2952.82	0.000216	0.0216
2951.41	0.000256	0.0256
2949.99	0.000299	0.0299
2948.57	0.000341	0.0341
2947.16	0.000381	0.0381
2945.74	0.000414	0.0414
2944.33	0.000439	0.0439
2942.91	0.000457	0.0457
2941.49	0.000469	0.0469
2940.08	0.000478	0.0478
2938.66	0.000484	0.0484
2937.24	0.000492	0.0492
2935.83	0.0005	0.05
2934.41	0.00051	0.051
2933	0.000521	0.0521
2931.58	0.000532	0.0532
2930.16	0.000544	0.0544
2928.75	0.000558	0.0558
2927.33	0.000574	0.0574
2925.91	0.000588	0.0588
2924.5	0.000601	0.0601
2923.08	0.00061	0.061
2921.67	0.000615	0.0615
2920.25	0.000619	0.0619
2918.83	0.00062	0.062
2917.42	0.000621	0.0621
2916	0.000619	0.0619
2914.58	0.000613	0.0613
2913.17	0.000604	0.0604
2911.75	0.000592	0.0592
2910.34	0.000578	0.0578
2908.92	0.000565	0.0565
2907.5	0.000552	0.0552
2906.09	0.000539	0.0539
2904.67	0.000526	0.0526
2903.26	0.000512	0.0512
2901.84	0.000497	0.0497
2900.42	0.00048	0.048
2899.01	0.00046	0.046
2897.59	0.000439	0.0439
2896.17	0.000418	0.0418
2894.76	0.000397	0.0397
2893.34	0.000377	0.0377
2891.93	0.000358	0.0358
2890.51	0.000341	0.0341
2889.09	0.000327	0.0327
2887.68	0.000316	0.0316
2886.26	0.000309	0.0309
2884.84	0.000305	0.0305
2883.43	0.000304	0.0304
2882.01	0.000307	0.0307
2880.6	0.000314	0.0314
2879.18	0.000326	0.0326
2877.76	0.000343	0.0343
2876.35	0.000366	0.0366
2874.93	0.000392	0.0392
2873.51	0.000418	0.0418
2872.1	0.000444	0.0444
2870.68	0.000469	0.0469
2869.27	0.000493	0.0493
2867.85	0.000516	0.0516
2866.43	0.000538	0.0538
2865.02	0.000559	0.0559
2863.6	0.000581	0.0581
2862.18	0.000606	0.0606
2860.77	0.000635	0.0635
2859.35	0.000669	0.0669
2857.94	0.000711	0.0711
2856.52	0.000761	0.0761
2855.1	0.000822	0.0822
2853.69	0.000893	0.0893
2852.27	0.000974	0.0974
2850.85	0.001066	0.1066
2849.44	0.001168	0.1168
2848.02	0.001281	0.1281
2846.61	0.001405	0.1405
2845.19	0.001539	0.1539
2843.77	0.001683	0.1683
2842.36	0.001836	0.1836
2840.94	0.001997	0.1997
2839.53	0.002165	0.2165
2838.11	0.002341	0.2341
2836.69	0.002529	0.2529
2835.28	0.002729	0.2729
2833.86	0.002944	0.2944
2832.44	0.003176	0.3176
2831.03	0.003429	0.3429
2829.61	0.003708	0.3708
2828.2	0.004021	0.4021
2826.78	0.004375	0.4375
2825.36	0.004777	0.4777
2823.95	0.005234	0.5234
2822.53	0.005753	0.5753
2821.11	0.006336	0.6336
2819.7	0.006989	0.6989
2818.28	0.007713	0.7713
2816.87	0.008511	0.8511
2815.45	0.009385	0.9385
2814.03	0.010336	1.0336
2812.62	0.011364	1.1364
2811.2	0.012465	1.2465
2809.78	0.013632	1.3632
2808.37	0.01486	1.486
2806.95	0.016139	1.6139
2805.54	0.017461	1.7461
2804.12	0.018818	1.8818
2802.7	0.020198	2.0198
2801.29	0.021591	2.1591
2799.87	0.022987	2.2987
2798.45	0.024378	2.4378
2797.04	0.025757	2.5757
2795.62	0.027117	2.7117
2794.21	0.028451	2.8451
2792.79	0.029754	2.9754
2791.37	0.031021	3.1021
2789.96	0.032248	3.2248
2788.54	0.033432	3.3432
2787.12	0.03457	3.457
2785.71	0.03566	3.566
2784.29	0.036701	3.6701
2782.88	0.037696	3.7696
2781.46	0.038644	3.8644
2780.04	0.039547	3.9547
2778.63	0.040405	4.0405
2777.21	0.041219	4.1219
2775.8	0.041991	4.1991
2774.38	0.042722	4.2722
2772.96	0.043414	4.3414
2771.55	0.044069	4.4069
2770.13	0.044689	4.4689
2768.71	0.045279	4.5279
2767.3	0.045845	4.5845
2765.88	0.046392	4.6392
2764.47	0.046926	4.6926
2763.05	0.047452	4.7452
2761.63	0.047976	4.7976
2760.22	0.048506	4.8506
2758.8	0.049049	4.9049
2757.38	0.049614	4.9614
2755.97	0.050209	5.0209
2754.55	0.05084	5.084
2753.14	0.051512	5.1512
2751.72	0.052231	5.2231
2750.3	0.053	5.3
2748.89	0.053825	5.3825
2747.47	0.054707	5.4707
2746.05	0.05565	5.565
2744.64	0.056653	5.6653
2743.22	0.057714	5.7714
2741.81	0.05883	5.883
2740.39	0.059995	5.9995
2738.97	0.061204	6.1204
2737.56	0.062452	6.2452
2736.14	0.063731	6.3731
2734.72	0.065035	6.5035
2733.31	0.066355	6.6355
2731.89	0.067683	6.7683
2730.48	0.06901	6.901
2729.06	0.070327	7.0327
2727.64	0.071629	7.1629
2726.23	0.072908	7.2908
2724.81	0.074158	7.4158
2723.39	0.075375	7.5375
2721.98	0.07655	7.655
2720.56	0.077678	7.7678
2719.15	0.078753	7.8753
2717.73	0.079773	7.9773
2716.31	0.080737	8.0737
2714.9	0.081646	8.1646
2713.48	0.082504	8.2504
2712.07	0.083313	8.3313
2710.65	0.084077	8.4077
2709.23	0.084801	8.4801
2707.82	0.085487	8.5487
2706.4	0.086142	8.6142
2704.98	0.086772	8.6772
2703.57	0.087382	8.7382
2702.15	0.087979	8.7979
2700.74	0.088569	8.8569
2699.32	0.089157	8.9157
2697.9	0.089751	8.9751
2696.49	0.090356	9.0356
2695.07	0.090979	9.0979
2693.65	0.091625	9.1625
2692.24	0.092298	9.2298
2690.82	0.093001	9.3001
2689.41	0.093735	9.3735
2687.99	0.094501	9.4501
2686.57	0.095301	9.5301
2685.16	0.096136	9.6136
2683.74	0.097008	9.7008
2682.32	0.097919	9.7919
2680.91	0.098871	9.8871
2679.49	0.099868	9.9868
2678.08	0.10091	10.091
2676.66	0.101998	10.1998
2675.24	0.103133	10.3133
2673.83	0.104315	10.4315
2672.41	0.105544	10.5544
2670.99	0.106823	10.6823
2669.58	0.108151	10.8151
2668.16	0.109531	10.9531
2666.75	0.110965	11.0965
2665.33	0.112455	11.2455
2663.91	0.114002	11.4002
2662.5	0.115608	11.5608
2661.08	0.117275	11.7275
2659.66	0.119006	11.9006
2658.25	0.1208	12.08
2656.83	0.122661	12.2661
2655.42	0.124587	12.4587
2654	0.126581	12.6581
2652.58	0.128643	12.8643
2651.17	0.130774	13.0774
2649.75	0.132975	13.2975
2648.34	0.135248	13.5248
2646.92	0.137598	13.7598
2645.5	0.140024	14.0024
2644.09	0.142531	14.2531
2642.67	0.14512	14.512
2641.25	0.147793	14.7793
2639.84	0.150553	15.0553
2638.42	0.153402	15.3402
2637.01	0.156343	15.6343
2635.59	0.159376	15.9376
2634.17	0.162505	16.2505
2632.76	0.165728	16.5728
2631.34	0.169048	16.9048
2629.92	0.172464	17.2464
2628.51	0.175976	17.5976
2627.09	0.179582	17.9582
2625.68	0.183281	18.3281
2624.26	0.18707	18.707
2622.84	0.190943	19.0943
2621.43	0.194898	19.4898
2620.01	0.198928	19.8928
2618.59	0.20303	20.303
2617.18	0.207197	20.7197
2615.76	0.211425	21.1425
2614.35	0.215708	21.5708
2612.93	0.220039	22.0039
2611.51	0.224412	22.4412
2610.1	0.228819	22.8819
2608.68	0.233252	23.3252
2607.26	0.237702	23.7702
2605.85	0.242162	24.2162
2604.43	0.246619	24.6619
2603.02	0.251064	25.1064
2601.6	0.255486	25.5486
2600.18	0.259876	25.9876
2598.77	0.264222	26.4222
2597.35	0.268514	26.8514
2595.93	0.272743	27.2743
2594.52	0.276899	27.6899
2593.1	0.280972	28.0972
2591.69	0.284954	28.4954
2590.27	0.288836	28.8836
2588.85	0.29261	29.261
2587.44	0.296272	29.6272
2586.02	0.299817	29.9817
2584.61	0.303242	30.3242
2583.19	0.306545	30.6545
2581.77	0.309722	30.9722
2580.36	0.312774	31.2774
2578.94	0.3157	31.57
2577.52	0.3185	31.85
2576.11	0.321176	32.1176
2574.69	0.32373	32.373
2573.28	0.326163	32.6163
2571.86	0.328477	32.8477
2570.44	0.330676	33.0676
2569.03	0.332764	33.2764
2567.61	0.334744	33.4744
2566.19	0.336621	33.6621
2564.78	0.338401	33.8401
2563.36	0.340091	34.0091
2561.95	0.341697	34.1697
2560.53	0.343228	34.3228
2559.11	0.344691	34.4691
2557.7	0.346095	34.6095
2556.28	0.34745	34.745
2554.86	0.348767	34.8767
2553.45	0.350058	35.0058
2552.03	0.351336	35.1336
2550.62	0.352611	35.2611
2549.2	0.353894	35.3894
2547.78	0.355196	35.5196
2546.37	0.356529	35.6529
2544.95	0.357905	35.7905
2543.53	0.359333	35.9333
2542.12	0.360824	36.0824
2540.7	0.362385	36.2385
2539.29	0.364024	36.4024
2537.87	0.365747	36.5747
2536.45	0.367559	36.7559
2535.04	0.369463	36.9463
2533.62	0.371462	37.1462
2532.2	0.373556	37.3556
2530.79	0.375745	37.5745
2529.37	0.37803	37.803
2527.96	0.380409	38.0409
2526.54	0.382882	38.2882
2525.12	0.385446	38.5446
2523.71	0.3881	38.81
2522.29	0.390844	39.0844
2520.88	0.393677	39.3677
2519.46	0.396597	39.6597
2518.04	0.399604	39.9604
2516.63	0.402697	40.2697
2515.21	0.405879	40.5879
2513.79	0.409153	40.9153
2512.38	0.41252	41.252
2510.96	0.415984	41.5984
2509.55	0.419547	41.9547
2508.13	0.423211	42.3211
2506.71	0.426975	42.6975
2505.3	0.43084	43.084
2503.88	0.434804	43.4804
2502.46	0.438866	43.8866
2501.05	0.443019	44.3019
2499.63	0.447259	44.7259
2498.22	0.451578	45.1578
2496.8	0.455969	45.5969
2495.38	0.460421	46.0421
2493.97	0.464924	46.4924
2492.55	0.469464	46.9464
2491.13	0.474026	47.4026
2489.72	0.478597	47.8597
2488.3	0.483161	48.3161
2486.89	0.487702	48.7702
2485.47	0.492206	49.2206
2484.05	0.496659	49.6659
2482.64	0.501049	50.1049
2481.22	0.505364	50.5364
2479.8	0.509593	50.9593
2478.39	0.513726	51.3726
2476.97	0.517753	51.7753
2475.56	0.521666	52.1666
2474.14	0.525459	52.5459
2472.72	0.529127	52.9127
2471.31	0.532668	53.2668
2469.89	0.53608	53.608
2468.47	0.539365	53.9365
2467.06	0.542525	54.2525
2465.64	0.545564	54.5564
2464.23	0.548486	54.8486
2462.81	0.551296	55.1296
2461.39	0.553999	55.3999
2459.98	0.556603	55.6603
2458.56	0.559113	55.9113
2457.15	0.561538	56.1538
2455.73	0.563887	56.3887
2454.31	0.566169	56.6169
2452.9	0.568393	56.8393
2451.48	0.57057	57.057
2450.06	0.572707	57.2707
2448.65	0.574815	57.4815
2447.23	0.5769	57.69
2445.82	0.578969	57.8969
2444.4	0.581028	58.1028
2442.98	0.583082	58.3082
2441.57	0.585135	58.5135
2440.15	0.587192	58.7192
2438.73	0.589257	58.9257
2437.32	0.591335	59.1335
2435.9	0.593428	59.3428
2434.49	0.595537	59.5537
2433.07	0.597664	59.7664
2431.65	0.59981	59.981
2430.24	0.601973	60.1973
2428.82	0.604155	60.4155
2427.4	0.606356	60.6356
2425.99	0.608576	60.8576
2424.57	0.610817	61.0817
2423.16	0.613078	61.3078
2421.74	0.615362	61.5362
2420.32	0.617671	61.7671
2418.91	0.620004	62.0004
2417.49	0.622365	62.2365
2416.07	0.624754	62.4754
2414.66	0.627174	62.7174
2413.24	0.629627	62.9627
2411.83	0.632114	63.2114
2410.41	0.634635	63.4635
2408.99	0.637187	63.7187
2407.58	0.639766	63.9766
2406.16	0.642363	64.2363
2404.74	0.64497	64.497
2403.33	0.647574	64.7574
2401.91	0.650158	65.0158
2400.5	0.652707	65.2707
2399.08	0.655204	65.5204
2397.66	0.657631	65.7631
2396.25	0.65997	65.997
2394.83	0.662204	66.2204
2393.42	0.664319	66.4319
2392	0.666306	66.6306
2390.58	0.66816	66.816
2389.17	0.669879	66.9879
2387.75	0.671469	67.1469
2386.33	0.67294	67.294
2384.92	0.674307	67.4307
2383.5	0.675594	67.5594
2382.09	0.676843	67.6843
2380.67	0.678113	67.8113
2379.25	0.679486	67.9486
2377.84	0.681049	68.1049
2376.42	0.682871	68.2871
2375	0.684996	68.4996
2373.59	0.687447	68.7447
2372.17	0.690231	69.0231
2370.76	0.693343	69.3343
2369.34	0.696764	69.6764
2367.92	0.700462	70.0462
2366.51	0.704399	70.4399
2365.09	0.708525	70.8525
2363.67	0.71278	71.278
2362.26	0.717092	71.7092
2360.84	0.721385	72.1385
2359.43	0.725582	72.5582
2358.01	0.729608	72.9608
2356.59	0.73339	73.339
2355.18	0.736865	73.6865
2353.76	0.739981	73.9981
2352.34	0.742703	74.2703
2350.93	0.745021	74.5021
2349.51	0.746962	74.6962
2348.1	0.748599	74.8599
2346.68	0.750033	75.0033
2345.26	0.751368	75.1368
2343.85	0.752672	75.2672
2342.43	0.753971	75.3971
2341.01	0.755271	75.5271
2339.6	0.75658	75.658
2338.18	0.757909	75.7909
2336.77	0.759271	75.9271
2335.35	0.760676	76.0676
2333.93	0.762129	76.2129
2332.52	0.763629	76.3629
2331.1	0.765168	76.5168
2329.69	0.766724	76.6724
2328.27	0.768267	76.8267
2326.85	0.769764	76.9764
2325.44	0.771187	77.1187
2324.02	0.772508	77.2508
2322.6	0.773702	77.3702
2321.19	0.774748	77.4748
2319.77	0.77563	77.563
2318.36	0.776348	77.6348
2316.94	0.77692	77.692
2315.52	0.777385	77.7385
2314.11	0.777784	77.7784
2312.69	0.778152	77.8152
2311.27	0.778499	77.8499
2309.86	0.778819	77.8819
2308.44	0.779099	77.9099
2307.03	0.779339	77.9339
2305.61	0.779549	77.9549
2304.19	0.779743	77.9743
2302.78	0.779936	77.9936
2301.36	0.780139	78.0139
2299.94	0.780364	78.0364
2298.53	0.780617	78.0617
2297.11	0.780904	78.0904
2295.7	0.781224	78.1224
2294.28	0.781577	78.1577
2292.86	0.781967	78.1967
2291.45	0.782394	78.2394
2290.03	0.782858	78.2858
2288.61	0.783355	78.3355
2287.2	0.78388	78.388
2285.78	0.78443	78.443
2284.37	0.785009	78.5009
2282.95	0.785619	78.5619
2281.53	0.786267	78.6267
2280.12	0.786957	78.6957
2278.7	0.787691	78.7691
2277.28	0.788467	78.8467
2275.87	0.789282	78.9282
2274.45	0.790133	79.0133
2273.04	0.791016	79.1016
2271.62	0.791929	79.1929
2270.2	0.792868	79.2868
2268.79	0.79383	79.383
2267.37	0.794811	79.4811
2265.96	0.795804	79.5804
2264.54	0.796803	79.6803
2263.12	0.797804	79.7804
2261.71	0.7988	79.88
2260.29	0.799787	79.9787
2258.87	0.800761	80.0761
2257.46	0.801716	80.1716
2256.04	0.80265	80.265
2254.63	0.80356	80.356
2253.21	0.804445	80.4445
2251.79	0.805304	80.5304
2250.38	0.806135	80.6135
2248.96	0.806938	80.6938
2247.54	0.807713	80.7713
2246.13	0.808459	80.8459
2244.71	0.809173	80.9173
2243.3	0.809855	80.9855
2241.88	0.810499	81.0499
2240.46	0.811103	81.1103
2239.05	0.811661	81.1661
2237.63	0.812169	81.2169
2236.21	0.812622	81.2622
2234.8	0.813014	81.3014
2233.38	0.813342	81.3342
2231.97	0.8136	81.36
2230.55	0.813785	81.3785
2229.13	0.813895	81.3895
2227.72	0.813927	81.3927
2226.3	0.813879	81.3879
2224.88	0.813753	81.3753
2223.47	0.813549	81.3549
2222.05	0.813266	81.3266
2220.64	0.812909	81.2909
2219.22	0.812477	81.2477
2217.8	0.811974	81.1974
2216.39	0.811403	81.1403
2214.97	0.810768	81.0768
2213.55	0.810073	81.0073
2212.14	0.809324	80.9324
2210.72	0.808527	80.8527
2209.31	0.807689	80.7689
2207.89	0.806814	80.6814
2206.47	0.805908	80.5908
2205.06	0.804979	80.4979
2203.64	0.804032	80.4032
2202.23	0.803075	80.3075
2200.81	0.802114	80.2114
2199.39	0.801158	80.1158
2197.98	0.800213	80.0213
2196.56	0.799287	79.9287
2195.14	0.798386	79.8386
2193.73	0.797516	79.7516
2192.31	0.796685	79.6685
2190.9	0.795898	79.5898
2189.48	0.795162	79.5162
2188.06	0.794483	79.4483
2186.65	0.793863	79.3863
2185.23	0.793309	79.3309
2183.81	0.792822	79.2822
2182.4	0.792406	79.2406
2180.98	0.792064	79.2064
2179.57	0.791799	79.1799
2178.15	0.791614	79.1614
2176.73	0.79151	79.151
2175.32	0.791487	79.1487
2173.9	0.791546	79.1546
2172.48	0.791687	79.1687
2171.07	0.791909	79.1909
2169.65	0.792215	79.2215
2168.24	0.792603	79.2603
2166.82	0.793074	79.3074
2165.4	0.793626	79.3626
2163.99	0.794255	79.4255
2162.57	0.794961	79.4961
2161.15	0.795741	79.5741
2159.74	0.796593	79.6593
2158.32	0.797517	79.7517
2156.91	0.798511	79.8511
2155.49	0.799575	79.9575
2154.07	0.800707	80.0707
2152.66	0.801903	80.1903
2151.24	0.803162	80.3162
2149.83	0.804479	80.4479
2148.41	0.805853	80.5853
2146.99	0.807282	80.7282
2145.58	0.808764	80.8764
2144.16	0.810296	81.0296
2142.74	0.811875	81.1875
2141.33	0.813497	81.3497
2139.91	0.815161	81.5161
2138.5	0.816864	81.6864
2137.08	0.818604	81.8604
2135.66	0.820379	82.0379
2134.25	0.822186	82.2186
2132.83	0.824021	82.4021
2131.41	0.82588	82.588
2130	0.82776	82.776
2128.58	0.829659	82.9659
2127.17	0.831573	83.1573
2125.75	0.8335	83.35
2124.33	0.835438	83.5438
2122.92	0.837384	83.7384
2121.5	0.839334	83.9334
2120.08	0.841286	84.1286
2118.67	0.843236	84.3236
2117.25	0.845181	84.5181
2115.84	0.847122	84.7122
2114.42	0.849058	84.9058
2113	0.850992	85.0992
2111.59	0.852926	85.2926
2110.17	0.854863	85.4863
2108.75	0.856808	85.6808
2107.34	0.858764	85.8764
2105.92	0.860735	86.0735
2104.51	0.862727	86.2727
2103.09	0.864742	86.4742
2101.67	0.866788	86.6788
2100.26	0.868868	86.8868
2098.84	0.870988	87.0988
2097.42	0.87315	87.315
2096.01	0.875356	87.5356
2094.59	0.877605	87.7605
2093.18	0.879895	87.9895
2091.76	0.882223	88.2223
2090.34	0.884585	88.4585
2088.93	0.886974	88.6974
2087.51	0.889383	88.9383
2086.1	0.891804	89.1804
2084.68	0.894231	89.4231
2083.26	0.896656	89.6656
2081.85	0.899075	89.9075
2080.43	0.901484	90.1484
2079.01	0.903877	90.3877
2077.6	0.906251	90.6251
2076.18	0.908602	90.8602
2074.77	0.910928	91.0928
2073.35	0.913226	91.3226
2071.93	0.915495	91.5495
2070.52	0.917734	91.7734
2069.1	0.919946	91.9946
2067.68	0.922135	92.2135
2066.27	0.924304	92.4304
2064.85	0.926457	92.6457
2063.44	0.928594	92.8594
2062.02	0.930714	93.0714
2060.6	0.93282	93.282
2059.19	0.934912	93.4912
2057.77	0.936991	93.6991
2056.35	0.939057	93.9057
2054.94	0.94111	94.111
2053.52	0.943151	94.3151
2052.11	0.945181	94.5181
2050.69	0.947201	94.7201
2049.27	0.949212	94.9212
2047.86	0.951213	95.1213
2046.44	0.953203	95.3203
2045.02	0.955182	95.5182
2043.61	0.957151	95.7151
2042.19	0.95911	95.911
2040.78	0.961057	96.1057
2039.36	0.962991	96.2991
2037.94	0.964911	96.4911
2036.53	0.966817	96.6817
2035.11	0.96871	96.871
2033.69	0.970588	97.0588
2032.28	0.972451	97.2451
2030.86	0.974295	97.4295
2029.45	0.976113	97.6113
2028.03	0.977901	97.7901
2026.61	0.979656	97.9656
2025.2	0.981375	98.1375
2023.78	0.983051	98.3051
2022.37	0.984676	98.4676
2020.95	0.986244	98.6244
2019.53	0.987747	98.7747
2018.12	0.98918	98.918
2016.7	0.990539	99.0539
2015.28	0.991815	99.1815
2013.87	0.993004	99.3004
2012.45	0.994105	99.4105
2011.04	0.99512	99.512
2009.62	0.996051	99.6051
2008.2	0.996898	99.6898
2006.79	0.997662	99.7662
2005.37	0.998345	99.8345
2003.95	0.998948	99.8948
2002.54	0.999476	99.9476
2001.12	0.999932	99.9932
1999.71	1.00032	100.032
1998.29	1.00064	100.064
1996.87	1.0009	100.09
1995.46	1.00108	100.108
1994.04	1.00119	100.119
1992.62	1.00124	100.124
1991.21	1.00122	100.122
1989.79	1.00112	100.112
1988.38	1.00095	100.095
1986.96	1.00069	100.069
1985.54	1.00036	100.036
1984.13	0.99995	99.995
1982.71	0.999469	99.9469
1981.29	0.998922	99.8922
1979.88	0.998316	99.8316
1978.46	0.997663	99.7663
1977.05	0.996972	99.6972
1975.63	0.996254	99.6254
1974.21	0.995513	99.5513
1972.8	0.994753	99.4753
1971.38	0.993975	99.3975
1969.96	0.993188	99.3188
1968.55	0.992399	99.2399
1967.13	0.991615	99.1615
1965.72	0.990838	99.0838
1964.3	0.990067	99.0067
1962.88	0.9893	98.93
1961.47	0.988542	98.8542
1960.05	0.987795	98.7795
1958.64	0.987059	98.7059
1957.22	0.986334	98.6334
1955.8	0.985623	98.5623
1954.39	0.984925	98.4925
1952.97	0.984242	98.4242
1951.55	0.983577	98.3577
1950.14	0.982935	98.2935
1948.72	0.982314	98.2314
1947.31	0.981718	98.1718
1945.89	0.981149	98.1149
1944.47	0.980616	98.0616
1943.06	0.980129	98.0129
1941.64	0.979685	97.9685
1940.22	0.97928	97.928
1938.81	0.978909	97.8909
1937.39	0.978577	97.8577
1935.98	0.978292	97.8292
1934.56	0.978059	97.8059
1933.14	0.977881	97.7881
1931.73	0.977759	97.7759
1930.31	0.977694	97.7694
1928.89	0.977691	97.7691
1927.48	0.977755	97.7755
1926.06	0.977887	97.7887
1924.65	0.97809	97.809
1923.23	0.978369	97.8369
1921.81	0.978719	97.8719
1920.4	0.97913	97.913
1918.98	0.979594	97.9594
1917.56	0.980105	98.0105
1916.15	0.980651	98.0651
1914.73	0.981222	98.1222
1913.32	0.981816	98.1816
1911.9	0.982433	98.2433
1910.48	0.983074	98.3074
1909.07	0.983729	98.3729
1907.65	0.984384	98.4384
1906.23	0.985023	98.5023
1904.82	0.985644	98.5644
1903.4	0.986252	98.6252
1901.99	0.986851	98.6851
1900.57	0.987438	98.7438
1899.15	0.988001	98.8001
1897.74	0.988531	98.8531
1896.32	0.989025	98.9025
1894.91	0.989481	98.9481
1893.49	0.989901	98.9901
1892.07	0.990289	99.0289
1890.66	0.99065	99.065
1889.24	0.990988	99.0988
1887.82	0.991299	99.1299
1886.41	0.99158	99.158
1884.99	0.991837	99.1837
1883.58	0.992081	99.2081
1882.16	0.992322	99.2322
1880.74	0.992573	99.2573
1879.33	0.992852	99.2852
1877.91	0.993174	99.3174
1876.49	0.993544	99.3544
1875.08	0.993954	99.3954
1873.66	0.994396	99.4396
1872.25	0.994871	99.4871
1870.83	0.995386	99.5386
1869.41	0.995942	99.5942
1868	0.996521	99.6521
1866.58	0.997093	99.7093
1865.16	0.997631	99.7631
1863.75	0.998127	99.8127
1862.33	0.998578	99.8578
1860.92	0.998975	99.8975
1859.5	0.999306	99.9306
1858.08	0.999563	99.9563
1856.67	0.999738	99.9738
1855.25	0.999822	99.9822
1853.83	0.999812	99.9812
1852.42	0.999716	99.9716
1851	0.999554	99.9554
1849.59	0.999347	99.9347
1848.17	0.999118	99.9118
1846.75	0.998892	99.8892
1845.34	0.998699	99.8699
1843.92	0.998555	99.8555
1842.5	0.998467	99.8467
1841.09	0.998437	99.8437
1839.67	0.998477	99.8477
1838.26	0.998609	99.8609
1836.84	0.99885	99.885
1835.42	0.999209	99.9209
1834.01	0.999684	99.9684
1832.59	1.00028	100.028
1831.18	1.00099	100.099
1829.76	1.00181	100.181
1828.34	1.00274	100.274
1826.93	1.00375	100.375
1825.51	1.00481	100.481
1824.09	1.00593	100.593
1822.68	1.00706	100.706
1821.26	1.00817	100.817
1819.85	1.00923	100.923
1818.43	1.01023	101.023
1817.01	1.01115	101.115
1815.6	1.01195	101.195
1814.18	1.01262	101.262
1812.76	1.01314	101.314
1811.35	1.0135	101.35
1809.93	1.01367	101.367
1808.52	1.01364	101.364
1807.1	1.01341	101.341
1805.68	1.013	101.3
1804.27	1.01244	101.244
1802.85	1.01175	101.175
1801.43	1.01096	101.096
1800.02	1.01009	101.009
1798.6	1.00915	100.915
1797.19	1.00816	100.816
1795.77	1.00713	100.713
1794.35	1.00611	100.611
1792.94	1.00512	100.512
1791.52	1.00416	100.416
1790.1	1.00323	100.323
1788.69	1.0023	100.23
1787.27	1.00134	100.134
1785.86	1.00033	100.033
1784.44	0.999227	99.9227
1783.02	0.997994	99.7994
1781.61	0.996595	99.6595
1780.19	0.995004	99.5004
1778.77	0.993193	99.3193
1777.36	0.991123	99.1123
1775.94	0.988744	98.8744
1774.53	0.986001	98.6001
1773.11	0.982829	98.2829
1771.69	0.979154	97.9154
1770.28	0.974865	97.4865
1768.86	0.969803	96.9803
1767.45	0.963771	96.3771
1766.03	0.956573	95.6573
1764.61	0.948013	94.8013
1763.2	0.937883	93.7883
1761.78	0.925969	92.5969
1760.36	0.912068	91.2068
1758.95	0.895989	89.5989
1757.53	0.877573	87.7573
1756.12	0.856718	85.6718
1754.7	0.833391	83.3391
1753.28	0.807627	80.7627
1751.87	0.779519	77.9519
1750.45	0.74925	74.925
1749.03	0.717111	71.7111
1747.62	0.683481	68.3481
1746.2	0.648776	64.8776
1744.79	0.613427	61.3427
1743.37	0.577881	57.7881
1741.95	0.542588	54.2588
1740.54	0.507982	50.7982
1739.12	0.474469	47.4469
1737.7	0.442385	44.2385
1736.29	0.411966	41.1966
1734.87	0.383367	38.3367
1733.46	0.356696	35.6696
1732.04	0.332024	33.2024
1730.62	0.309335	30.9335
1729.21	0.288544	28.8544
1727.79	0.269534	26.9534
1726.37	0.252183	25.2183
1724.96	0.236378	23.6378
1723.54	0.222026	22.2026
1722.13	0.209065	20.9065
1720.71	0.19745	19.745
1719.29	0.187151	18.7151
1717.88	0.178164	17.8164
1716.46	0.170537	17.0537
1715.04	0.164344	16.4344
1713.63	0.15963	15.963
1712.21	0.156395	15.6395
1710.8	0.154613	15.4613
1709.38	0.15423	15.423
1707.96	0.155161	15.5161
1706.55	0.157284	15.7284
1705.13	0.160427	16.0427
1703.72	0.164364	16.4364
1702.3	0.168833	16.8833
1700.88	0.173574	17.3574
1699.47	0.178315	17.8315
1698.05	0.182772	18.2772
1696.63	0.18666	18.666
1695.22	0.189742	18.9742
1693.8	0.191837	19.1837
1692.39	0.192823	19.2823
1690.97	0.192635	19.2635
1689.55	0.191262	19.1262
1688.14	0.18874	18.874
1686.72	0.185142	18.5142
1685.3	0.180574	18.0574
1683.89	0.17518	17.518
1682.47	0.169144	16.9144
1681.06	0.162653	16.2653
1679.64	0.155872	15.5872
1678.22	0.148952	14.8952
1676.81	0.142037	14.2037
1675.39	0.135263	13.5263
1673.97	0.128757	12.8757
1672.56	0.122626	12.2626
1671.14	0.11695	11.695
1669.73	0.111791	11.1791
1668.31	0.107195	10.7195
1666.89	0.103176	10.3176
1665.48	0.099719	9.9719
1664.06	0.0968	9.68
1662.64	0.094404	9.4404
1661.23	0.092522	9.2522
1659.81	0.091135	9.1135
1658.4	0.090229	9.0229
1656.98	0.089787	8.9787
1655.56	0.089795	8.9795
1654.15	0.090233	9.0233
1652.73	0.091083	9.1083
1651.31	0.092341	9.2341
1649.9	0.094015	9.4015
1648.48	0.096115	9.6115
1647.07	0.09864	9.864
1645.65	0.101584	10.1584
1644.23	0.104949	10.4949
1642.82	0.108755	10.8755
1641.4	0.113032	11.3032
1639.99	0.117813	11.7813
1638.57	0.12313	12.313
1637.15	0.129013	12.9013
1635.74	0.135484	13.5484
1634.32	0.142549	14.2549
1632.9	0.150196	15.0196
1631.49	0.158416	15.8416
1630.07	0.167211	16.7211
1628.66	0.176576	17.6576
1627.24	0.186488	18.6488
1625.82	0.196912	19.6912
1624.41	0.207804	20.7804
1622.99	0.21911	21.911
1621.57	0.230757	23.0757
1620.16	0.242667	24.2667
1618.74	0.254769	25.4769
1617.33	0.266995	26.6995
1615.91	0.279265	27.9265
1614.49	0.291479	29.1479
1613.08	0.303549	30.3549
1611.66	0.315408	31.5408
1610.24	0.327005	32.7005
1608.83	0.338293	33.8293
1607.41	0.349227	34.9227
1606	0.359761	35.9761
1604.58	0.369849	36.9849
1603.16	0.37945	37.945
1601.75	0.38852	38.852
1600.33	0.397009	39.7009
1598.91	0.404876	40.4876
1597.5	0.412096	41.2096
1596.08	0.418646	41.8646
1594.67	0.424507	42.4507
1593.25	0.429678	42.9678
1591.83	0.434169	43.4169
1590.42	0.437985	43.7985
1589	0.441125	44.1125
1587.58	0.443601	44.3601
1586.17	0.445451	44.5451
1584.75	0.44673	44.673
1583.34	0.447503	44.7503
1581.92	0.447842	44.7842
1580.5	0.447833	44.7833
1579.09	0.447589	44.7589
1577.67	0.447236	44.7236
1576.26	0.446898	44.6898
1574.84	0.446694	44.6694
1573.42	0.446727	44.6727
1572.01	0.44708	44.708
1570.59	0.447818	44.7818
1569.17	0.448979	44.8979
1567.76	0.450575	45.0575
1566.34	0.452595	45.2595
1564.93	0.455009	45.5009
1563.51	0.457774	45.7774
1562.09	0.460843	46.0843
1560.68	0.46416	46.416
1559.26	0.467669	46.7669
1557.84	0.471286	47.1286
1556.43	0.474895	47.4895
1555.01	0.478398	47.8398
1553.6	0.481732	48.1732
1552.18	0.48485	48.485
1550.76	0.487714	48.7714
1549.35	0.490292	49.0292
1547.93	0.492567	49.2567
1546.51	0.494535	49.4535
1545.1	0.496199	49.6199
1543.68	0.497565	49.7565
1542.27	0.498622	49.8622
1540.85	0.499338	49.9338
1539.43	0.499683	49.9683
1538.02	0.499643	49.9643
1536.6	0.499186	49.9186
1535.18	0.498251	49.8251
1533.77	0.496745	49.6745
1532.35	0.494558	49.4558
1530.94	0.491578	49.1578
1529.52	0.487711	48.7711
1528.1	0.482884	48.2884
1526.69	0.477033	47.7033
1525.27	0.470092	47.0092
1523.85	0.461989	46.1989
1522.44	0.452674	45.2674
1521.02	0.442149	44.2149
1519.61	0.43045	43.045
1518.19	0.417615	41.7615
1516.77	0.403682	40.3682
1515.36	0.388708	38.8708
1513.94	0.372767	37.2767
1512.53	0.355935	35.5935
1511.11	0.338292	33.8292
1509.69	0.319926	31.9926
1508.28	0.300937	30.0937
1506.86	0.28146	28.146
1505.44	0.2617	26.17
1504.03	0.241859	24.1859
1502.61	0.222073	22.2073
1501.2	0.202452	20.2452
1499.78	0.183109	18.3109
1498.36	0.164179	16.4179
1496.95	0.145825	14.5825
1495.53	0.128225	12.8225
1494.11	0.11154	11.154
1492.7	0.095889	9.5889
1491.28	0.081359	8.1359
1489.87	0.068025	6.8025
1488.45	0.055965	5.5965
1487.03	0.04524	4.524
1485.62	0.035867	3.5867
1484.2	0.027814	2.7814
1482.78	0.021014	2.1014
1481.37	0.015386	1.5386
1479.95	0.010826	1.0826
1478.54	0.007216	0.7216
1477.12	0.004433	0.4433
1475.7	0.002357	0.2357
1474.29	0.000884	0.0884
1472.87	-7.4e-05	-0.0074
1471.45	-0.000598	-0.0598
1470.04	-0.000796	-0.0796
1468.62	-0.000788	-0.0788
1467.21	-0.000658	-0.0658
1465.79	-0.000463	-0.0463
1464.37	-0.000235	-0.0235
1462.96	7e-06	0.0007
1461.54	0.000248	0.0248
1460.12	0.000467	0.0467
1458.71	0.000645	0.0645
1457.29	0.000783	0.0783
1455.88	0.000895	0.0895
1454.46	0.000997	0.0997
1453.04	0.001098	0.1098
1451.63	0.001189	0.1189
1450.21	0.001266	0.1266
1448.8	0.001331	0.1331
1447.38	0.001391	0.1391
1445.96	0.001451	0.1451
1444.55	0.001514	0.1514
1443.13	0.001578	0.1578
1441.71	0.001643	0.1643
1440.3	0.001709	0.1709
1438.88	0.00178	0.178
1437.47	0.001855	0.1855
1436.05	0.001929	0.1929
1434.63	0.001998	0.1998
1433.22	0.002056	0.2056
1431.8	0.002094	0.2094
1430.38	0.002113	0.2113
1428.97	0.002116	0.2116
1427.55	0.002105	0.2105
1426.14	0.002083	0.2083
1424.72	0.00205	0.205
1423.3	0.002007	0.2007
1421.89	0.001954	0.1954
1420.47	0.001889	0.1889
1419.05	0.001814	0.1814
1417.64	0.001738	0.1738
1416.22	0.001674	0.1674
1414.81	0.001633	0.1633
1413.39	0.001622	0.1622
1411.97	0.001644	0.1644
1410.56	0.001696	0.1696
1409.14	0.001772	0.1772
1407.72	0.001867	0.1867
1406.31	0.001981	0.1981
1404.89	0.002111	0.2111
1403.48	0.00225	0.225
1402.06	0.002387	0.2387
1400.64	0.002516	0.2516
1399.23	0.00263	0.263
1397.81	0.002726	0.2726
1396.39	0.002806	0.2806
1394.98	0.002866	0.2866
1393.56	0.002897	0.2897
1392.15	0.002895	0.2895
1390.73	0.002855	0.2855
1389.31	0.002781	0.2781
1387.9	0.002683	0.2683
1386.48	0.00257	0.257
1385.07	0.002455	0.2455
1383.65	0.002354	0.2354
1382.23	0.002274	0.2274
1380.82	0.002212	0.2212
1379.4	0.00217	0.217
1377.98	0.002151	0.2151
1376.57	0.002154	0.2154
1375.15	0.002178	0.2178
1373.74	0.002226	0.2226
1372.32	0.002297	0.2297
1370.9	0.002384	0.2384
1369.49	0.002481	0.2481
1368.07	0.00258	0.258
1366.65	0.002676	0.2676
1365.24	0.002764	0.2764
1363.82	0.002838	0.2838
1362.41	0.002887	0.2887
1360.99	0.002901	0.2901
1359.57	0.002878	0.2878
1358.16	0.002824	0.2824
1356.74	0.002747	0.2747
1355.32	0.002658	0.2658
1353.91	0.002564	0.2564
1352.49	0.002462	0.2462
1351.08	0.002356	0.2356
1349.66	0.002247	0.2247
1348.24	0.002136	0.2136
1346.83	0.002026	0.2026
1345.41	0.001923	0.1923
1343.99	0.001835	0.1835
1342.58	0.001759	0.1759
1341.16	0.001695	0.1695
1339.75	0.001643	0.1643
1338.33	0.001599	0.1599
1336.91	0.00156	0.156
1335.5	0.001526	0.1526
1334.08	0.001494	0.1494
1332.66	0.001462	0.1462
1331.25	0.001429	0.1429
1329.83	0.001393	0.1393
1328.42	0.001356	0.1356
1327	0.001324	0.1324
1325.58	0.001303	0.1303
1324.17	0.001297	0.1297
1322.75	0.001305	0.1305
1321.34	0.001325	0.1325
1319.92	0.001352	0.1352
1318.5	0.001386	0.1386
1317.09	0.00143	0.143
1315.67	0.001486	0.1486
1314.25	0.001553	0.1553
1312.84	0.00163	0.163
1311.42	0.001719	0.1719
1310.01	0.001819	0.1819
1308.59	0.001928	0.1928
1307.17	0.002045	0.2045
1305.76	0.002164	0.2164
1304.34	0.00228	0.228
1302.92	0.002392	0.2392
1301.51	0.002502	0.2502
1300.09	0.002616	0.2616
1298.68	0.002744	0.2744
1297.26	0.002892	0.2892
1295.84	0.003066	0.3066
1294.43	0.003268	0.3268
1293.01	0.0035	0.35
1291.59	0.00376	0.376
1290.18	0.004045	0.4045
1288.76	0.004352	0.4352
1287.35	0.004674	0.4674
1285.93	0.00501	0.501
1284.51	0.005359	0.5359
1283.1	0.005718	0.5718
1281.68	0.006084	0.6084
1280.26	0.006454	0.6454
1278.85	0.00683	0.683
1277.43	0.007214	0.7214
1276.02	0.007606	0.7606
1274.6	0.008006	0.8006
1273.18	0.00841	0.841
1271.77	0.008817	0.8817
1270.35	0.009228	0.9228
1268.93	0.009647	0.9647
1267.52	0.010082	1.0082
1266.1	0.010539	1.0539
1264.69	0.011014	1.1014
1263.27	0.011495	1.1495
1261.85	0.011965	1.1965
1260.44	0.012407	1.2407
1259.02	0.012802	1.2802
1257.61	0.013128	1.3128
1256.19	0.013368	1.3368
1254.77	0.013505	1.3505
1253.36	0.013534	1.3534
1251.94	0.013459	1.3459
1250.52	0.01329	1.329
1249.11	0.013041	1.3041
1247.69	0.01273	1.273
1246.28	0.012384	1.2384
1244.86	0.01204	1.204
1243.44	0.011739	1.1739
1242.03	0.011526	1.1526
1240.61	0.011442	1.1442
1239.19	0.011527	1.1527
1237.78	0.011815	1.1815
1236.36	0.012338	1.2338
1234.95	0.013124	1.3124
1233.53	0.014191	1.4191
1232.11	0.015546	1.5546
1230.7	0.017179	1.7179
1229.28	0.019069	1.9069
1227.86	0.021189	2.1189
1226.45	0.023513	2.3513
1225.03	0.02601	2.601
1223.62	0.028648	2.8648
1222.2	0.031394	3.1394
1220.78	0.03422	3.422
1219.37	0.037108	3.7108
1217.95	0.040038	4.0038
1216.53	0.04299	4.299
1215.12	0.045946	4.5946
1213.7	0.048896	4.8896
1212.29	0.051843	5.1843
1210.87	0.054793	5.4793
1209.45	0.057749	5.7749
1208.04	0.06071	6.071
1206.62	0.063674	6.3674
1205.2	0.066644	6.6644
1203.79	0.069627	6.9627
1202.37	0.072628	7.2628
1200.96	0.075646	7.5646
1199.54	0.078668	7.8668
1198.12	0.081667	8.1667
1196.71	0.084617	8.4617
1195.29	0.087489	8.7489
1193.88	0.090261	9.0261
1192.46	0.092916	9.2916
1191.04	0.095445	9.5445
1189.63	0.097854	9.7854
1188.21	0.100174	10.0174
1186.79	0.102463	10.2463
1185.38	0.104786	10.4786
1183.96	0.107199	10.7199
1182.55	0.109734	10.9734
1181.13	0.112391	11.2391
1179.71	0.115127	11.5127
1178.3	0.117858	11.7858
1176.88	0.120462	12.0462
1175.46	0.122801	12.2801
1174.05	0.124735	12.4735
1172.63	0.126133	12.6133
1171.22	0.126869	12.6869
1169.8	0.126816	12.6816
1168.38	0.125843	12.5843
1166.97	0.123829	12.3829
[truncated: 471 more rows]

## Sheet: 5%
3997.99	0.998127	99.8127
3996.58	0.998127	99.8127
3995.16	0.998127	99.8127
3993.75	0.998127	99.8127
3992.33	0.998127	99.8127
3990.91	0.998127	99.8127
3989.5	0.998127	99.8127
3988.08	0.998127	99.8127
3986.66	0.998127	99.8127
3985.25	0.998127	99.8127
3983.83	0.998127	99.8127
3982.42	0.998127	99.8127
3981	0.998127	99.8127
3979.58	0.997654	99.7654
3978.17	0.99713	99.713
3976.75	0.996565	99.6565
3975.34	0.995955	99.5955
3973.92	0.995322	99.5322
3972.5	0.994713	99.4713
3971.09	0.994181	99.4181
3969.67	0.99376	99.376
3968.25	0.993458	99.3458
3966.84	0.993253	99.3253
3965.42	0.993096	99.3096
3964.01	0.992948	99.2948
3962.59	0.992821	99.2821
3961.17	0.992676	99.2676
3959.76	0.992545	99.2545
3958.34	0.992431	99.2431
3956.92	0.992313	99.2313
3955.51	0.992176	99.2176
3954.09	0.992008	99.2008
3952.68	0.991771	99.1771
3951.26	0.991386	99.1386
3949.84	0.990781	99.0781
3948.43	0.989956	98.9956
3947.01	0.988995	98.8995
3945.59	0.987996	98.7996
3944.18	0.987	98.7
3942.76	0.986007	98.6007
3941.35	0.985034	98.5034
3939.93	0.984123	98.4123
3938.51	0.983288	98.3288
3937.1	0.982459	98.2459
3935.68	0.981508	98.1508
3934.26	0.980343	98.0343
3932.85	0.978948	97.8948
3931.43	0.977398	97.7398
3930.02	0.975876	97.5876
3928.6	0.974588	97.4588
3927.18	0.973617	97.3617
3925.77	0.972893	97.2893
3924.35	0.972281	97.2281
3922.93	0.971721	97.1721
3921.52	0.971238	97.1238
3920.1	0.970812	97.0812
3918.69	0.970351	97.0351
3917.27	0.969785	96.9785
3915.85	0.969164	96.9164
3914.44	0.968602	96.8602
3913.02	0.968173	96.8173
3911.61	0.96789	96.789
3910.19	0.967719	96.7719
3908.77	0.967586	96.7586
3907.36	0.967377	96.7377
3905.94	0.966934	96.6934
3904.52	0.966088	96.6088
3903.11	0.964699	96.4699
3901.69	0.962807	96.2807
3900.28	0.96068	96.068
3898.86	0.958625	95.8625
3897.44	0.956875	95.6875
3896.03	0.955548	95.5548
3894.61	0.954634	95.4634
3893.19	0.954016	95.4016
3891.78	0.953572	95.3572
3890.36	0.953239	95.3239
3888.95	0.953063	95.3063
3887.53	0.953102	95.3102
3886.11	0.953042	95.3042
3884.7	0.952802	95.2802
3883.28	0.952568	95.2568
3881.86	0.95257	95.257
3880.45	0.952908	95.2908
3879.03	0.953567	95.3567
3877.62	0.954483	95.4483
3876.2	0.955499	95.5499
3874.78	0.956365	95.6365
3873.37	0.956836	95.6836
3871.95	0.956741	95.6741
3870.53	0.956039	95.6039
3869.12	0.954877	95.4877
3867.7	0.953579	95.3579
3866.29	0.952422	95.2422
3864.87	0.951478	95.1478
3863.45	0.950717	95.0717
3862.04	0.950123	95.0123
3860.62	0.949711	94.9711
3859.2	0.949457	94.9457
3857.79	0.949287	94.9287
3856.37	0.949079	94.9079
3854.96	0.948736	94.8736
3853.54	0.94815	94.815
3852.12	0.947136	94.7136
3850.71	0.946272	94.6272
3849.29	0.945957	94.5957
3847.88	0.946251	94.6251
3846.46	0.947058	94.7058
3845.04	0.948228	94.8228
3843.63	0.94957	94.957
3842.21	0.950839	95.0839
3840.79	0.951812	95.1812
3839.38	0.952361	95.2361
3837.96	0.952497	95.2497
3836.55	0.952369	95.2369
3835.13	0.952176	95.2176
3833.71	0.952021	95.2021
3832.3	0.95192	95.192
3830.88	0.951859	95.1859
3829.46	0.951844	95.1844
3828.05	0.951879	95.1879
3826.63	0.951923	95.1923
3825.22	0.951878	95.1878
3823.8	0.95162	95.162
3822.38	0.951042	95.1042
3820.97	0.950121	95.0121
3819.55	0.948941	94.8941
3818.13	0.947733	94.7733
3816.72	0.946843	94.6843
3815.3	0.946209	94.6209
3813.89	0.945729	94.5729
3812.47	0.945343	94.5343
3811.05	0.944962	94.4962
3809.64	0.94447	94.447
3808.22	0.943766	94.3766
3806.8	0.942801	94.2801
3805.39	0.941603	94.1603
3803.97	0.940257	94.0257
3802.56	0.938806	93.8806
3801.14	0.937256	93.7256
3799.72	0.935654	93.5654
3798.31	0.934136	93.4136
3796.89	0.932789	93.2789
3795.47	0.931635	93.1635
3794.06	0.930656	93.0656
3792.64	0.929803	92.9803
3791.23	0.929007	92.9007
3789.81	0.928205	92.8205
3788.39	0.927368	92.7368
3786.98	0.926497	92.6497
3785.56	0.925629	92.5629
3784.15	0.924778	92.4778
3782.73	0.923909	92.3909
3781.31	0.923048	92.3048
3779.9	0.922228	92.2228
3778.48	0.921427	92.1427
3777.06	0.920597	92.0597
3775.65	0.919744	91.9744
3774.23	0.918899	91.8899
3772.82	0.918058	91.8058
3771.4	0.917175	91.7175
3769.98	0.916195	91.6195
3768.57	0.915072	91.5072
3767.15	0.913827	91.3827
3765.73	0.912571	91.2571
3764.32	0.911401	91.1401
3762.9	0.910324	91.0324
3761.49	0.909282	90.9282
3760.07	0.908175	90.8175
3758.65	0.906896	90.6896
3757.24	0.905376	90.5376
3755.82	0.9036	90.36
3754.4	0.901542	90.1542
3752.99	0.89915	89.915
3751.57	0.896409	89.6409
3750.16	0.893325	89.3325
3748.74	0.890008	89.0008
3747.32	0.886618	88.6618
3745.91	0.883195	88.3195
3744.49	0.879717	87.9717
3743.07	0.87623	87.623
3741.66	0.872886	87.2886
3740.24	0.86978	86.978
3738.83	0.86689	86.689
3737.41	0.864154	86.4154
3735.99	0.861539	86.1539
3734.58	0.85902	85.902
3733.16	0.856646	85.6646
3731.74	0.854532	85.4532
3730.33	0.85272	85.272
3728.91	0.851146	85.1146
3727.5	0.849676	84.9676
3726.08	0.848167	84.8167
3724.66	0.846507	84.6507
3723.25	0.844628	84.4628
3721.83	0.842488	84.2488
3720.42	0.840079	84.0079
3719	0.837426	83.7426
3717.58	0.83456	83.456
3716.17	0.831482	83.1482
3714.75	0.828173	82.8173
3713.33	0.82456	82.456
3711.92	0.820525	82.0525
3710.5	0.816006	81.6006
3709.09	0.811073	81.1073
3707.67	0.805851	80.5851
3706.25	0.800364	80.0364
3704.84	0.794524	79.4524
3703.42	0.788223	78.8223
3702	0.781417	78.1417
3700.59	0.774128	77.4128
3699.17	0.766424	76.6424
3697.76	0.758321	75.8321
3696.34	0.749724	74.9724
3694.92	0.740505	74.0505
3693.51	0.730547	73.0547
3692.09	0.719761	71.9761
3690.67	0.708101	70.8101
3689.26	0.695599	69.5599
3687.84	0.682376	68.2376
3686.43	0.668583	66.8583
3685.01	0.654272	65.4272
3683.59	0.639411	63.9411
3682.18	0.623955	62.3955
3680.76	0.607921	60.7921
3679.34	0.591367	59.1367
3677.93	0.574371	57.4371
3676.51	0.557036	55.7036
3675.1	0.539513	53.9513
3673.68	0.521964	52.1964
3672.26	0.504462	50.4462
3670.85	0.487005	48.7005
3669.43	0.469631	46.9631
3668.01	0.452452	45.2452
3666.6	0.435566	43.5566
3665.18	0.418986	41.8986
3663.77	0.402667	40.2667
3662.35	0.386562	38.6562
3660.93	0.370659	37.0659
3659.52	0.354961	35.4961
3658.1	0.339472	33.9472
3656.69	0.324225	32.4225
3655.27	0.309289	30.9289
3653.85	0.294719	29.4719
3652.44	0.280497	28.0497
3651.02	0.266546	26.6546
3649.6	0.252831	25.2831
3648.19	0.239391	23.9391
3646.77	0.226293	22.6293
3645.36	0.213549	21.3549
3643.94	0.201144	20.1144
3642.52	0.189074	18.9074
3641.11	0.177361	17.7361
3639.69	0.166025	16.6025
3638.27	0.155053	15.5053
3636.86	0.144426	14.4426
3635.44	0.134166	13.4166
3634.03	0.124299	12.4299
3632.61	0.114818	11.4818
3631.19	0.105705	10.5705
3629.78	0.096968	9.6968
3628.36	0.088657	8.8657
3626.94	0.080836	8.0836
3625.53	0.073525	7.3525
3624.11	0.066715	6.6715
3622.7	0.060405	6.0405
3621.28	0.054593	5.4593
3619.86	0.049264	4.9264
3618.45	0.0444	4.44
3617.03	0.039991	3.9991
3615.61	0.036032	3.6032
3614.2	0.032512	3.2512
3612.78	0.029386	2.9386
3611.37	0.026584	2.6584
3609.95	0.024048	2.4048
3608.53	0.021735	2.1735
3607.12	0.019609	1.9609
3605.7	0.017637	1.7637
3604.29	0.015788	1.5788
3602.87	0.014033	1.4033
3601.45	0.01236	1.236
3600.04	0.010765	1.0765
3598.62	0.009256	0.9256
3597.2	0.007849	0.7849
3595.79	0.00657	0.657
3594.37	0.005445	0.5445
3592.96	0.004484	0.4484
3591.54	0.003669	0.3669
3590.12	0.002993	0.2993
3588.71	0.002454	0.2454
3587.29	0.002053	0.2053
3585.87	0.001787	0.1787
3584.46	0.001646	0.1646
3583.04	0.001611	0.1611
3581.63	0.001665	0.1665
3580.21	0.001792	0.1792
3578.79	0.001978	0.1978
3577.38	0.002206	0.2206
3575.96	0.002461	0.2461
3574.54	0.002726	0.2726
3573.13	0.002988	0.2988
3571.71	0.003231	0.3231
3570.3	0.003445	0.3445
3568.88	0.00362	0.362
3567.46	0.00375	0.375
3566.05	0.003834	0.3834
3564.63	0.003879	0.3879
3563.21	0.003892	0.3892
3561.8	0.003878	0.3878
3560.38	0.00384	0.384
3558.97	0.003781	0.3781
3557.55	0.003703	0.3703
3556.13	0.003615	0.3615
3554.72	0.003521	0.3521
3553.3	0.003422	0.3422
3551.88	0.003323	0.3323
3550.47	0.003224	0.3224
3549.05	0.00313	0.313
3547.64	0.003046	0.3046
3546.22	0.002976	0.2976
3544.8	0.002925	0.2925
3543.39	0.002896	0.2896
3541.97	0.002888	0.2888
3540.56	0.002895	0.2895
3539.14	0.00291	0.291
3537.72	0.002927	0.2927
3536.31	0.002944	0.2944
3534.89	0.00296	0.296
3533.47	0.002974	0.2974
3532.06	0.002987	0.2987
3530.64	0.002997	0.2997
3529.23	0.003003	0.3003
3527.81	0.003	0.3
3526.39	0.002987	0.2987
3524.98	0.002969	0.2969
3523.56	0.002949	0.2949
3522.14	0.002928	0.2928
3520.73	0.002902	0.2902
3519.31	0.00287	0.287
3517.9	0.002829	0.2829
3516.48	0.002783	0.2783
3515.06	0.002732	0.2732
3513.65	0.00268	0.268
3512.23	0.002627	0.2627
3510.81	0.002571	0.2571
3509.4	0.002505	0.2505
3507.98	0.002424	0.2424
3506.57	0.002325	0.2325
3505.15	0.00221	0.221
3503.73	0.002086	0.2086
3502.32	0.001961	0.1961
3500.9	0.00184	0.184
3499.48	0.001723	0.1723
3498.07	0.001612	0.1612
3496.65	0.001505	0.1505
3495.24	0.001404	0.1404
3493.82	0.00131	0.131
3492.4	0.001229	0.1229
3490.99	0.001162	0.1162
3489.57	0.001111	0.1111
3488.15	0.001072	0.1072
3486.74	0.001043	0.1043
3485.32	0.001022	0.1022
3483.91	0.001006	0.1006
3482.49	0.000993	0.0993
3481.07	0.00098	0.098
3479.66	0.000965	0.0965
3478.24	0.000945	0.0945
3476.83	0.000917	0.0917
3475.41	0.00088	0.088
3473.99	0.000835	0.0835
3472.58	0.000783	0.0783
3471.16	0.00073	0.073
3469.74	0.00068	0.068
3468.33	0.000639	0.0639
3466.91	0.000607	0.0607
3465.5	0.000582	0.0582
3464.08	0.000564	0.0564
3462.66	0.000553	0.0553
3461.25	0.000547	0.0547
3459.83	0.000548	0.0548
3458.41	0.000555	0.0555
3457	0.000567	0.0567
3455.58	0.000584	0.0584
3454.17	0.000603	0.0603
3452.75	0.000621	0.0621
3451.33	0.000637	0.0637
3449.92	0.000647	0.0647
3448.5	0.000652	0.0652
3447.08	0.000652	0.0652
3445.67	0.000646	0.0646
3444.25	0.000637	0.0637
3442.84	0.000622	0.0622
3441.42	0.000604	0.0604
3440	0.000581	0.0581
3438.59	0.000555	0.0555
3437.17	0.000528	0.0528
3435.75	0.000501	0.0501
3434.34	0.000475	0.0475
3432.92	0.00045	0.045
3431.51	0.000428	0.0428
3430.09	0.000409	0.0409
3428.67	0.000392	0.0392
3427.26	0.000377	0.0377
3425.84	0.000364	0.0364
3424.42	0.000354	0.0354
3423.01	0.000346	0.0346
3421.59	0.000339	0.0339
3420.18	0.000332	0.0332
3418.76	0.000324	0.0324
3417.34	0.000316	0.0316
3415.93	0.000308	0.0308
3414.51	0.000302	0.0302
3413.1	0.0003	0.03
3411.68	0.000301	0.0301
3410.26	0.000306	0.0306
3408.85	0.000312	0.0312
3407.43	0.00032	0.032
3406.01	0.00033	0.033
3404.6	0.00034	0.034
3403.18	0.000351	0.0351
3401.77	0.000363	0.0363
3400.35	0.000377	0.0377
3398.93	0.000394	0.0394
3397.52	0.000412	0.0412
3396.1	0.000431	0.0431
3394.68	0.000448	0.0448
3393.27	0.000463	0.0463
3391.85	0.000477	0.0477
3390.44	0.000489	0.0489
3389.02	0.000496	0.0496
3387.6	0.000499	0.0499
3386.19	0.000498	0.0498
3384.77	0.000494	0.0494
3383.35	0.000488	0.0488
3381.94	0.000484	0.0484
3380.52	0.000481	0.0481
3379.11	0.000479	0.0479
3377.69	0.00048	0.048
3376.27	0.000481	0.0481
3374.86	0.000484	0.0484
3373.44	0.000488	0.0488
3372.02	0.000493	0.0493
3370.61	0.000496	0.0496
3369.19	0.0005	0.05
3367.78	0.000503	0.0503
3366.36	0.000507	0.0507
3364.94	0.00051	0.051
3363.53	0.000511	0.0511
3362.11	0.000509	0.0509
3360.69	0.000503	0.0503
3359.28	0.000494	0.0494
3357.86	0.000482	0.0482
3356.45	0.000467	0.0467
3355.03	0.000451	0.0451
3353.61	0.000433	0.0433
3352.2	0.000416	0.0416
3350.78	0.000401	0.0401
3349.37	0.00039	0.039
3347.95	0.000382	0.0382
3346.53	0.000379	0.0379
3345.12	0.00038	0.038
3343.7	0.000384	0.0384
3342.28	0.00039	0.039
3340.87	0.000398	0.0398
3339.45	0.000406	0.0406
3338.04	0.000413	0.0413
3336.62	0.000421	0.0421
3335.2	0.000429	0.0429
3333.79	0.000439	0.0439
3332.37	0.000448	0.0448
3330.95	0.000456	0.0456
3329.54	0.000462	0.0462
3328.12	0.000464	0.0464
3326.71	0.000462	0.0462
3325.29	0.000456	0.0456
3323.87	0.000448	0.0448
3322.46	0.000439	0.0439
3321.04	0.00043	0.043
3319.62	0.000421	0.0421
3318.21	0.000415	0.0415
3316.79	0.000411	0.0411
3315.38	0.000409	0.0409
3313.96	0.000408	0.0408
3312.54	0.000407	0.0407
3311.13	0.000406	0.0406
3309.71	0.000404	0.0404
3308.29	0.000402	0.0402
3306.88	0.000401	0.0401
3305.46	0.0004	0.04
3304.05	0.0004	0.04
3302.63	0.0004	0.04
3301.21	0.000401	0.0401
3299.8	0.000404	0.0404
3298.38	0.000406	0.0406
3296.96	0.000407	0.0407
3295.55	0.000404	0.0404
3294.13	0.000397	0.0397
3292.72	0.000388	0.0388
3291.3	0.000378	0.0378
3289.88	0.000368	0.0368
3288.47	0.00036	0.036
3287.05	0.000355	0.0355
3285.64	0.000352	0.0352
3284.22	0.000351	0.0351
3282.8	0.00035	0.035
3281.39	0.000349	0.0349
3279.97	0.000348	0.0348
3278.55	0.000347	0.0347
3277.14	0.000346	0.0346
3275.72	0.000346	0.0346
3274.31	0.000348	0.0348
3272.89	0.000351	0.0351
3271.47	0.000353	0.0353
3270.06	0.000353	0.0353
3268.64	0.000354	0.0354
3267.22	0.000355	0.0355
3265.81	0.000356	0.0356
3264.39	0.000357	0.0357
3262.98	0.000358	0.0358
3261.56	0.00036	0.036
3260.14	0.000362	0.0362
3258.73	0.000366	0.0366
3257.31	0.000372	0.0372
3255.89	0.000379	0.0379
3254.48	0.000389	0.0389
3253.06	0.000401	0.0401
3251.65	0.000415	0.0415
3250.23	0.00043	0.043
3248.81	0.000446	0.0446
3247.4	0.000464	0.0464
3245.98	0.000482	0.0482
3244.56	0.000498	0.0498
3243.15	0.000512	0.0512
3241.73	0.000525	0.0525
3240.32	0.000535	0.0535
3238.9	0.000542	0.0542
3237.48	0.000547	0.0547
3236.07	0.000549	0.0549
3234.65	0.000549	0.0549
3233.23	0.000546	0.0546
3231.82	0.000541	0.0541
3230.4	0.000536	0.0536
3228.99	0.000528	0.0528
3227.57	0.000518	0.0518
3226.15	0.000507	0.0507
3224.74	0.000493	0.0493
3223.32	0.000481	0.0481
3221.91	0.000471	0.0471
3220.49	0.000464	0.0464
3219.07	0.000461	0.0461
3217.66	0.000461	0.0461
3216.24	0.000463	0.0463
3214.82	0.000466	0.0466
3213.41	0.000471	0.0471
3211.99	0.000476	0.0476
3210.58	0.000482	0.0482
3209.16	0.000488	0.0488
3207.74	0.000494	0.0494
3206.33	0.0005	0.05
3204.91	0.000505	0.0505
3203.49	0.000508	0.0508
3202.08	0.000506	0.0506
3200.66	0.000499	0.0499
3199.25	0.000486	0.0486
3197.83	0.000468	0.0468
3196.41	0.000446	0.0446
3195	0.000419	0.0419
3193.58	0.000389	0.0389
3192.16	0.000358	0.0358
3190.75	0.000328	0.0328
3189.33	0.0003	0.03
3187.92	0.000275	0.0275
3186.5	0.000251	0.0251
3185.08	0.00023	0.023
3183.67	0.000212	0.0212
3182.25	0.000197	0.0197
3180.83	0.000185	0.0185
3179.42	0.000178	0.0178
3178	0.000175	0.0175
3176.59	0.000176	0.0176
3175.17	0.000179	0.0179
3173.75	0.000186	0.0186
3172.34	0.000196	0.0196
3170.92	0.000206	0.0206
3169.5	0.000216	0.0216
3168.09	0.000226	0.0226
3166.67	0.000236	0.0236
3165.26	0.000247	0.0247
3163.84	0.000258	0.0258
3162.42	0.000269	0.0269
3161.01	0.000283	0.0283
3159.59	0.000296	0.0296
3158.18	0.00031	0.031
3156.76	0.000322	0.0322
3155.34	0.000333	0.0333
3153.93	0.000342	0.0342
3152.51	0.000349	0.0349
3151.09	0.000355	0.0355
3149.68	0.000361	0.0361
3148.26	0.000365	0.0365
3146.85	0.000368	0.0368
3145.43	0.000369	0.0369
3144.01	0.000367	0.0367
3142.6	0.000363	0.0363
3141.18	0.000357	0.0357
3139.76	0.00035	0.035
3138.35	0.000342	0.0342
3136.93	0.000334	0.0334
3135.52	0.000325	0.0325
3134.1	0.000317	0.0317
3132.68	0.00031	0.031
3131.27	0.000302	0.0302
3129.85	0.000294	0.0294
3128.43	0.000288	0.0288
3127.02	0.000281	0.0281
3125.6	0.000274	0.0274
3124.19	0.000267	0.0267
3122.77	0.000261	0.0261
3121.35	0.000257	0.0257
3119.94	0.000255	0.0255
3118.52	0.000255	0.0255
3117.1	0.000259	0.0259
3115.69	0.000265	0.0265
3114.27	0.000272	0.0272
3112.86	0.000281	0.0281
3111.44	0.00029	0.029
3110.02	0.000301	0.0301
3108.61	0.000311	0.0311
3107.19	0.000323	0.0323
3105.77	0.000335	0.0335
3104.36	0.000348	0.0348
3102.94	0.00036	0.036
3101.53	0.000371	0.0371
3100.11	0.00038	0.038
3098.69	0.000385	0.0385
3097.28	0.000387	0.0387
3095.86	0.000385	0.0385
3094.45	0.00038	0.038
3093.03	0.000371	0.0371
3091.61	0.000358	0.0358
3090.2	0.000341	0.0341
3088.78	0.000322	0.0322
3087.36	0.000302	0.0302
3085.95	0.00028	0.028
3084.53	0.000259	0.0259
3083.12	0.000238	0.0238
3081.7	0.000217	0.0217
3080.28	0.000199	0.0199
3078.87	0.000184	0.0184
3077.45	0.000173	0.0173
3076.03	0.000169	0.0169
3074.62	0.000171	0.0171
3073.2	0.000182	0.0182
3071.79	0.000202	0.0202
3070.37	0.000231	0.0231
3068.95	0.00027	0.027
3067.54	0.000317	0.0317
3066.12	0.000372	0.0372
3064.7	0.000434	0.0434
3063.29	0.000502	0.0502
3061.87	0.000574	0.0574
3060.46	0.00065	0.065
3059.04	0.000729	0.0729
3057.62	0.00081	0.081
3056.21	0.000892	0.0892
3054.79	0.000977	0.0977
3053.37	0.001065	0.1065
3051.96	0.001155	0.1155
3050.54	0.001247	0.1247
3049.13	0.001342	0.1342
3047.71	0.00144	0.144
3046.29	0.001543	0.1543
3044.88	0.001653	0.1653
3043.46	0.001771	0.1771
3042.04	0.001899	0.1899
3040.63	0.002037	0.2037
3039.21	0.002186	0.2186
3037.8	0.002347	0.2347
3036.38	0.00252	0.252
3034.96	0.002704	0.2704
3033.55	0.0029	0.29
3032.13	0.003107	0.3107
3030.72	0.003324	0.3324
3029.3	0.003552	0.3552
3027.88	0.003789	0.3789
3026.47	0.004036	0.4036
3025.05	0.004294	0.4294
3023.63	0.004561	0.4561
3022.22	0.004838	0.4838
3020.8	0.005125	0.5125
3019.39	0.00542	0.542
3017.97	0.005722	0.5722
3016.55	0.006031	0.6031
3015.14	0.006345	0.6345
3013.72	0.006664	0.6664
3012.3	0.006989	0.6989
3010.89	0.007317	0.7317
3009.47	0.007645	0.7645
3008.06	0.007972	0.7972
3006.64	0.008291	0.8291
3005.22	0.0086	0.86
3003.81	0.008895	0.8895
3002.39	0.009173	0.9173
3000.97	0.009427	0.9427
2999.56	0.009654	0.9654
2998.14	0.009845	0.9845
2996.73	0.009995	0.9995
2995.31	0.010095	1.0095
2993.89	0.01014	1.014
2992.48	0.010124	1.0124
2991.06	0.01004	1.004
2989.64	0.009884	0.9884
2988.23	0.009653	0.9653
2986.81	0.009346	0.9346
2985.4	0.008965	0.8965
2983.98	0.008514	0.8514
2982.56	0.008	0.8
2981.15	0.007432	0.7432
2979.73	0.00682	0.682
2978.31	0.006176	0.6176
2976.9	0.005514	0.5514
2975.48	0.004845	0.4845
2974.07	0.004183	0.4183
2972.65	0.003543	0.3543
2971.23	0.002937	0.2937
2969.82	0.002377	0.2377
2968.4	0.001874	0.1874
2966.99	0.001433	0.1433
2965.57	0.001056	0.1056
2964.15	0.000745	0.0745
2962.74	0.000498	0.0498
2961.32	0.000311	0.0311
2959.9	0.000179	0.0179
2958.49	9.3e-05	0.0093
2957.07	4.6e-05	0.0046
2955.66	2.9e-05	0.0029
2954.24	3.5e-05	0.0035
2952.82	5.6e-05	0.0056
2951.41	8.6e-05	0.0086
2949.99	0.000122	0.0122
2948.57	0.000157	0.0157
2947.16	0.000189	0.0189
2945.74	0.000216	0.0216
2944.33	0.000236	0.0236
2942.91	0.00025	0.025
2941.49	0.000258	0.0258
2940.08	0.000262	0.0262
2938.66	0.000263	0.0263
2937.24	0.000263	0.0263
2935.83	0.000262	0.0262
2934.41	0.000263	0.0263
2933	0.000264	0.0264
2931.58	0.000266	0.0266
2930.16	0.00027	0.027
2928.75	0.000276	0.0276
2927.33	0.000283	0.0283
2925.91	0.000289	0.0289
2924.5	0.000295	0.0295
2923.08	0.0003	0.03
2921.67	0.000304	0.0304
2920.25	0.000307	0.0307
2918.83	0.000308	0.0308
2917.42	0.000307	0.0307
2916	0.000303	0.0303
2914.58	0.000297	0.0297
2913.17	0.000289	0.0289
2911.75	0.00028	0.028
2910.34	0.00027	0.027
2908.92	0.000261	0.0261
2907.5	0.000253	0.0253
2906.09	0.000245	0.0245
2904.67	0.000237	0.0237
2903.26	0.00023	0.023
2901.84	0.000224	0.0224
2900.42	0.000219	0.0219
2899.01	0.000216	0.0216
2897.59	0.000214	0.0214
2896.17	0.000213	0.0213
2894.76	0.000214	0.0214
2893.34	0.000217	0.0217
2891.93	0.000222	0.0222
2890.51	0.000231	0.0231
2889.09	0.000244	0.0244
2887.68	0.00026	0.026
2886.26	0.000279	0.0279
2884.84	0.0003	0.03
2883.43	0.000324	0.0324
2882.01	0.000352	0.0352
2880.6	0.000384	0.0384
2879.18	0.000423	0.0423
2877.76	0.000466	0.0466
2876.35	0.000513	0.0513
2874.93	0.000564	0.0564
2873.51	0.000618	0.0618
2872.1	0.000674	0.0674
2870.68	0.00073	0.073
2869.27	0.000787	0.0787
2867.85	0.000844	0.0844
2866.43	0.000899	0.0899
2865.02	0.000951	0.0951
2863.6	0.001001	0.1001
2862.18	0.001049	0.1049
2860.77	0.001095	0.1095
2859.35	0.001142	0.1142
2857.94	0.00119	0.119
2856.52	0.00124	0.124
2855.1	0.001293	0.1293
2853.69	0.001351	0.1351
2852.27	0.001415	0.1415
2850.85	0.001488	0.1488
2849.44	0.001573	0.1573
2848.02	0.001671	0.1671
2846.61	0.001784	0.1784
2845.19	0.001914	0.1914
2843.77	0.002059	0.2059
2842.36	0.00222	0.222
2840.94	0.002396	0.2396
2839.53	0.002589	0.2589
2838.11	0.002799	0.2799
2836.69	0.003028	0.3028
2835.28	0.003277	0.3277
2833.86	0.003548	0.3548
2832.44	0.003843	0.3843
2831.03	0.004164	0.4164
2829.61	0.004516	0.4516
2828.2	0.004904	0.4904
2826.78	0.005333	0.5333
2825.36	0.005809	0.5809
2823.95	0.00634	0.634
2822.53	0.006932	0.6932
2821.11	0.007593	0.7593
2819.7	0.008328	0.8328
2818.28	0.009145	0.9145
2816.87	0.010046	1.0046
2815.45	0.011036	1.1036
2814.03	0.012114	1.2114
2812.62	0.013279	1.3279
2811.2	0.014526	1.4526
2809.78	0.015851	1.5851
2808.37	0.017245	1.7245
2806.95	0.018703	1.8703
2805.54	0.020213	2.0213
2804.12	0.021767	2.1767
2802.7	0.023351	2.3351
2801.29	0.024954	2.4954
2799.87	0.026562	2.6562
2798.45	0.028163	2.8163
2797.04	0.029744	2.9744
2795.62	0.031295	3.1295
2794.21	0.03281	3.281
2792.79	0.034281	3.4281
2791.37	0.035703	3.5703
2789.96	0.037074	3.7074
2788.54	0.038391	3.8391
2787.12	0.039651	3.9651
2785.71	0.040855	4.0855
2784.29	0.041999	4.1999
2782.88	0.043085	4.3085
2781.46	0.044113	4.4113
2780.04	0.045085	4.5085
2778.63	0.046004	4.6004
2777.21	0.046872	4.6872
2775.8	0.047692	4.7692
2774.38	0.048469	4.8469
2772.96	0.049205	4.9205
2771.55	0.049906	4.9906
2770.13	0.050575	5.0575
2768.71	0.051215	5.1215
2767.3	0.051831	5.1831
2765.88	0.052425	5.2425
2764.47	0.053004	5.3004
2763.05	0.053574	5.3574
2761.63	0.054142	5.4142
2760.22	0.054717	5.4717
2758.8	0.055306	5.5306
2757.38	0.055917	5.5917
2755.97	0.056558	5.6558
2754.55	0.057235	5.7235
2753.14	0.057952	5.7952
2751.72	0.058714	5.8714
2750.3	0.059526	5.9526
2748.89	0.060392	6.0392
2747.47	0.061317	6.1317
2746.05	0.062303	6.2303
2744.64	0.063352	6.3352
2743.22	0.064465	6.4465
2741.81	0.065641	6.5641
2740.39	0.066878	6.6878
2738.97	0.068172	6.8172
2737.56	0.069516	6.9516
2736.14	0.070904	7.0904
2734.72	0.072326	7.2326
2733.31	0.073775	7.3775
2731.89	0.07524	7.524
2730.48	0.076713	7.6713
2729.06	0.078184	7.8184
2727.64	0.079644	7.9644
2726.23	0.081084	8.1084
2724.81	0.082497	8.2497
2723.39	0.083875	8.3875
2721.98	0.085211	8.5211
2720.56	0.086498	8.6498
2719.15	0.08773	8.773
2717.73	0.088906	8.8906
2716.31	0.090023	9.0023
2714.9	0.091081	9.1081
2713.48	0.092083	9.2083
2712.07	0.09303	9.303
2710.65	0.093927	9.3927
2709.23	0.094779	9.4779
2707.82	0.095592	9.5592
2706.4	0.096369	9.6369
2704.98	0.097117	9.7117
2703.57	0.097841	9.7841
2702.15	0.098547	9.8547
2700.74	0.099243	9.9243
2699.32	0.099936	9.9936
2697.9	0.100631	10.0631
2696.49	0.101335	10.1335
2695.07	0.102053	10.2053
2693.65	0.102789	10.2789
2692.24	0.103549	10.3549
2690.82	0.104338	10.4338
2689.41	0.105157	10.5157
2687.99	0.10601	10.601
2686.57	0.106898	10.6898
2685.16	0.107824	10.7824
2683.74	0.108789	10.8789
2682.32	0.109795	10.9795
2680.91	0.110843	11.0843
2679.49	0.111937	11.1937
2678.08	0.113076	11.3076
2676.66	0.114262	11.4262
2675.24	0.115498	11.5498
2673.83	0.116782	11.6782
2672.41	0.118117	11.8117
2670.99	0.119503	11.9503
2669.58	0.120942	12.0942
2668.16	0.122437	12.2437
2666.75	0.123989	12.3989
2665.33	0.125598	12.5598
2663.91	0.127267	12.7267
2662.5	0.128996	12.8996
2661.08	0.130788	13.0788
2659.66	0.132642	13.2642
2658.25	0.13456	13.456
2656.83	0.136544	13.6544
2655.42	0.138595	13.8595
2654	0.140714	14.0714
2652.58	0.142902	14.2902
2651.17	0.145161	14.5161
2649.75	0.147493	14.7493
2648.34	0.149901	14.9901
2646.92	0.152388	15.2388
2645.5	0.154958	15.4958
2644.09	0.157612	15.7612
2642.67	0.160354	16.0354
2641.25	0.163186	16.3186
2639.84	0.166112	16.6112
2638.42	0.169134	16.9134
2637.01	0.172255	17.2255
2635.59	0.175476	17.5476
2634.17	0.178797	17.8797
2632.76	0.182219	18.2219
2631.34	0.185742	18.5742
2629.92	0.189366	18.9366
2628.51	0.193091	19.3091
2627.09	0.196913	19.6913
2625.68	0.200831	20.0831
2624.26	0.20484	20.484
2622.84	0.208937	20.8937
2621.43	0.213118	21.3118
2620.01	0.217377	21.7377
2618.59	0.22171	22.171
2617.18	0.22611	22.611
2615.76	0.230571	23.0571
2614.35	0.235087	23.5087
2612.93	0.239652	23.9652
2611.51	0.244257	24.4257
2610.1	0.248895	24.8895
2608.68	0.253557	25.3557
2607.26	0.258237	25.8237
2605.85	0.262924	26.2924
2604.43	0.267608	26.7608
2603.02	0.272279	27.2279
2601.6	0.276925	27.6925
2600.18	0.281535	28.1535
2598.77	0.286097	28.6097
2597.35	0.290601	29.0601
2595.93	0.295036	29.5036
2594.52	0.299391	29.9391
2593.1	0.303658	30.3658
2591.69	0.307825	30.7825
2590.27	0.311886	31.1886
2588.85	0.315831	31.5831
2587.44	0.319654	31.9654
2586.02	0.323349	32.3349
2584.61	0.326911	32.6911
2583.19	0.330338	33.0338
2581.77	0.333625	33.3625
2580.36	0.336774	33.6774
2578.94	0.339784	33.9784
2577.52	0.342657	34.2657
2576.11	0.345396	34.5396
2574.69	0.348003	34.8003
2573.28	0.350482	35.0482
2571.86	0.352836	35.2836
2570.44	0.355068	35.5068
2569.03	0.357183	35.7183
2567.61	0.359185	35.9185
2566.19	0.361079	36.1079
2564.78	0.36287	36.287
2563.36	0.364567	36.4567
2561.95	0.366175	36.6175
2560.53	0.367703	36.7703
2559.11	0.369159	36.9159
2557.7	0.37055	37.055
2556.28	0.371887	37.1887
2554.86	0.373178	37.3178
2553.45	0.374436	37.4436
2552.03	0.375672	37.5672
2550.62	0.376897	37.6897
2549.2	0.378125	37.8125
2547.78	0.379366	37.9366
2546.37	0.380636	38.0636
2544.95	0.381945	38.1945
2543.53	0.383306	38.3306
2542.12	0.384729	38.4729
2540.7	0.386225	38.6225
2539.29	0.387803	38.7803
2537.87	0.389471	38.9471
2536.45	0.391236	39.1236
2535.04	0.393104	39.3104
2533.62	0.395077	39.5077
2532.2	0.397157	39.7157
2530.79	0.399346	39.9346
2529.37	0.401643	40.1643
2527.96	0.404048	40.4048
2526.54	0.406559	40.6559
2525.12	0.409173	40.9173
2523.71	0.411887	41.1887
2522.29	0.4147	41.47
2520.88	0.417609	41.7609
2519.46	0.420612	42.0612
2518.04	0.423705	42.3705
2516.63	0.426886	42.6886
2515.21	0.430155	43.0155
2513.79	0.433511	43.3511
2512.38	0.436953	43.6953
2510.96	0.440481	44.0481
2509.55	0.444096	44.4096
2508.13	0.447798	44.7798
2506.71	0.451589	45.1589
2505.3	0.455468	45.5468
2503.88	0.459435	45.9435
2502.46	0.463488	46.3488
2501.05	0.467626	46.7626
2499.63	0.471844	47.1844
2498.22	0.476138	47.6138
2496.8	0.4805	48.05
2495.38	0.484922	48.4922
2493.97	0.489396	48.9396
2492.55	0.493911	49.3911
2491.13	0.498455	49.8455
2489.72	0.503014	50.3014
2488.3	0.507576	50.7576
2486.89	0.512124	51.2124
2485.47	0.516644	51.6644
2484.05	0.521119	52.1119
2482.64	0.525536	52.5536
2481.22	0.529878	52.9878
2479.8	0.534133	53.4133
2478.39	0.538287	53.8287
2476.97	0.542327	54.2327
2475.56	0.546243	54.6243
2474.14	0.550027	55.0027
2472.72	0.553674	55.3674
2471.31	0.55718	55.718
2469.89	0.560542	56.0542
2468.47	0.563762	56.3762
2467.06	0.566842	56.6842
2465.64	0.569785	56.9785
2464.23	0.572598	57.2598
2462.81	0.575287	57.5287
2461.39	0.577863	57.7863
2459.98	0.580336	58.0336
2458.56	0.582718	58.2718
2457.15	0.585022	58.5022
2455.73	0.587261	58.7261
2454.31	0.589448	58.9448
2452.9	0.591595	59.1595
2451.48	0.593712	59.3712
2450.06	0.595811	59.5811
2448.65	0.597899	59.7899
2447.23	0.599984	59.9984
2445.82	0.602068	60.2068
2444.4	0.604158	60.4158
2442.98	0.606255	60.6255
2441.57	0.60836	60.836
2440.15	0.610474	61.0474
2438.73	0.612597	61.2597
2437.32	0.614725	61.4725
2435.9	0.616859	61.6859
2434.49	0.618997	61.8997
2433.07	0.621136	62.1136
2431.65	0.623275	62.3275
2430.24	0.625412	62.5412
2428.82	0.627549	62.7549
2427.4	0.629687	62.9687
2425.99	0.631827	63.1827
2424.57	0.633974	63.3974
2423.16	0.636131	63.6131
2421.74	0.638302	63.8302
2420.32	0.640492	64.0492
2418.91	0.642705	64.2705
2417.49	0.644946	64.4946
2416.07	0.647219	64.7219
2414.66	0.649526	64.9526
2413.24	0.651869	65.1869
2411.83	0.654248	65.4248
2410.41	0.656663	65.6663
2408.99	0.659111	65.9111
2407.58	0.661588	66.1588
2406.16	0.664088	66.4088
2404.74	0.666606	66.6606
2403.33	0.669134	66.9134
2401.91	0.671665	67.1665
2400.5	0.674192	67.4192
2399.08	0.676707	67.6707
2397.66	0.679201	67.9201
2396.25	0.681666	68.1666
2394.83	0.684101	68.4101
2393.42	0.686506	68.6506
2392	0.688889	68.8889
2390.58	0.691258	69.1258
2389.17	0.693632	69.3632
2387.75	0.69603	69.603
2386.33	0.698476	69.8476
2384.92	0.700995	70.0995
2383.5	0.703615	70.3615
2382.09	0.706361	70.6361
2380.67	0.709258	70.9258
2379.25	0.712327	71.2327
2377.84	0.715582	71.5582
2376.42	0.719022	71.9022
2375	0.722635	72.2635
2373.59	0.726398	72.6398
2372.17	0.730285	73.0285
2370.76	0.734263	73.4263
2369.34	0.738294	73.8294
2367.92	0.742336	74.2336
2366.51	0.746342	74.6342
2365.09	0.750262	75.0262
2363.67	0.75405	75.405
2362.26	0.757664	75.7664
2360.84	0.76107	76.107
2359.43	0.764244	76.4244
2358.01	0.767169	76.7169
2356.59	0.769844	76.9844
2355.18	0.772272	77.2272
2353.76	0.77447	77.447
2352.34	0.776459	77.6459
2350.93	0.778268	77.8268
2349.51	0.77993	77.993
2348.1	0.781481	78.1481
2346.68	0.782952	78.2952
2345.26	0.784367	78.4367
2343.85	0.785734	78.5734
2342.43	0.78705	78.705
2341.01	0.788311	78.8311
2339.6	0.789519	78.9519
2338.18	0.790674	79.0674
2336.77	0.791778	79.1778
2335.35	0.792825	79.2825
2333.93	0.79381	79.381
2332.52	0.794725	79.4725
2331.1	0.795562	79.5562
2329.69	0.796313	79.6313
2328.27	0.796975	79.6975
2326.85	0.797545	79.7545
2325.44	0.798027	79.8027
2324.02	0.798425	79.8425
2322.6	0.798748	79.8748
2321.19	0.799003	79.9003
2319.77	0.799203	79.9203
2318.36	0.799357	79.9357
2316.94	0.799479	79.9479
2315.52	0.799578	79.9578
2314.11	0.79966	79.966
2312.69	0.799728	79.9728
2311.27	0.799778	79.9778
2309.86	0.799805	79.9805
2308.44	0.799808	79.9808
2307.03	0.799791	79.9791
2305.61	0.799761	79.9761
2304.19	0.799723	79.9723
2302.78	0.799685	79.9685
2301.36	0.799652	79.9652
2299.94	0.799632	79.9632
2298.53	0.79963	79.963
2297.11	0.799655	79.9655
2295.7	0.799714	79.9714
2294.28	0.799813	79.9813
2292.86	0.799961	79.9961
2291.45	0.800164	80.0164
2290.03	0.800429	80.0429
2288.61	0.80076	80.076
2287.2	0.801162	80.1162
2285.78	0.801637	80.1637
2284.37	0.802187	80.2187
2282.95	0.802812	80.2812
2281.53	0.803508	80.3508
2280.12	0.804273	80.4273
2278.7	0.805099	80.5099
2277.28	0.805977	80.5977
2275.87	0.806898	80.6898
2274.45	0.80785	80.785
2273.04	0.808823	80.8823
2271.62	0.809804	80.9804
2270.2	0.810782	81.0782
2268.79	0.81175	81.175
2267.37	0.812698	81.2698
2265.96	0.813618	81.3618
2264.54	0.814506	81.4506
2263.12	0.815355	81.5355
2261.71	0.816162	81.6162
2260.29	0.816927	81.6927
2258.87	0.81765	81.765
2257.46	0.818333	81.8333
2256.04	0.818982	81.8982
2254.63	0.819601	81.9601
2253.21	0.820196	82.0196
2251.79	0.820774	82.0774
2250.38	0.821343	82.1343
2248.96	0.821906	82.1906
2247.54	0.822469	82.2469
2246.13	0.823036	82.3036
2244.71	0.823605	82.3605
2243.3	0.824175	82.4175
2241.88	0.824742	82.4742
2240.46	0.8253	82.53
2239.05	0.825841	82.5841
2237.63	0.826359	82.6359
2236.21	0.826843	82.6843
2234.8	0.827283	82.7283
2233.38	0.827668	82.7668
2231.97	0.827985	82.7985
2230.55	0.828225	82.8225
2229.13	0.828375	82.8375
2227.72	0.828428	82.8428
2226.3	0.828376	82.8376
2224.88	0.828216	82.8216
2223.47	0.827945	82.7945
2222.05	0.827565	82.7565
2220.64	0.827078	82.7078
2219.22	0.826488	82.6488
2217.8	0.825804	82.5804
2216.39	0.825034	82.5034
2214.97	0.824192	82.4192
2213.55	0.823287	82.3287
2212.14	0.822334	82.2334
2210.72	0.821344	82.1344
2209.31	0.820329	82.0329
2207.89	0.819304	81.9304
2206.47	0.818281	81.8281
2205.06	0.817272	81.7272
2203.64	0.816286	81.6286
2202.23	0.815333	81.5333
2200.81	0.814418	81.4418
2199.39	0.813547	81.3547
2197.98	0.812722	81.2722
2196.56	0.811944	81.1944
2195.14	0.811214	81.1214
2193.73	0.810531	81.0531
2192.31	0.809893	80.9893
2190.9	0.809299	80.9299
2189.48	0.808747	80.8747
2188.06	0.808233	80.8233
2186.65	0.807758	80.7758
2185.23	0.807321	80.7321
2183.81	0.806921	80.6921
2182.4	0.806559	80.6559
2180.98	0.806239	80.6239
2179.57	0.805962	80.5962
2178.15	0.805732	80.5732
2176.73	0.805555	80.5555
2175.32	0.805436	80.5436
2173.9	0.805382	80.5382
2172.48	0.8054	80.54
2171.07	0.805498	80.5498
2169.65	0.805681	80.5681
2168.24	0.805956	80.5956
2166.82	0.806328	80.6328
2165.4	0.806801	80.6801
2163.99	0.807379	80.7379
2162.57	0.808062	80.8062
2161.15	0.808849	80.8849
2159.74	0.809738	80.9738
2158.32	0.810727	81.0727
2156.91	0.81181	81.181
2155.49	0.812983	81.2983
2154.07	0.81424	81.424
2152.66	0.815573	81.5573
2151.24	0.816975	81.6975
2149.83	0.818437	81.8437
2148.41	0.81995	81.995
2146.99	0.821505	82.1505
2145.58	0.823095	82.3095
2144.16	0.824712	82.4712
2142.74	0.82635	82.635
2141.33	0.828003	82.8003
2139.91	0.829667	82.9667
2138.5	0.831338	83.1338
2137.08	0.833016	83.3016
2135.66	0.834698	83.4698
2134.25	0.836386	83.6386
2132.83	0.838081	83.8081
2131.41	0.839783	83.9783
2130	0.841493	84.1493
2128.58	0.843212	84.3212
2127.17	0.844943	84.4943
2125.75	0.846688	84.6688
2124.33	0.848449	84.8449
2122.92	0.85023	85.023
2121.5	0.852031	85.2031
2120.08	0.853855	85.3855
2118.67	0.855703	85.5703
2117.25	0.857574	85.7574
2115.84	0.859467	85.9467
2114.42	0.861382	86.1382
2113	0.863316	86.3316
2111.59	0.865269	86.5269
2110.17	0.867238	86.7238
2108.75	0.869222	86.9222
2107.34	0.871219	87.1219
2105.92	0.873227	87.3227
2104.51	0.875244	87.5244
2103.09	0.877269	87.7269
2101.67	0.879301	87.9301
2100.26	0.88134	88.134
2098.84	0.883384	88.3384
2097.42	0.885433	88.5433
2096.01	0.887487	88.7487
2094.59	0.889548	88.9548
2093.18	0.891615	89.1615
2091.76	0.893689	89.3689
2090.34	0.895772	89.5772
2088.93	0.897863	89.7863
2087.51	0.899965	89.9965
2086.1	0.902078	90.2078
2084.68	0.904203	90.4203
2083.26	0.90634	90.634
2081.85	0.908488	90.8488
2080.43	0.910647	91.0647
2079.01	0.912816	91.2816
2077.6	0.914995	91.4995
2076.18	0.917182	91.7182
2074.77	0.919374	91.9374
2073.35	0.921569	92.1569
2071.93	0.923761	92.3761
2070.52	0.925948	92.5948
2069.1	0.928125	92.8125
2067.68	0.93029	93.029
2066.27	0.932438	93.2438
2064.85	0.934566	93.4566
2063.44	0.936669	93.6669
2062.02	0.938744	93.8744
2060.6	0.940787	94.0787
2059.19	0.942793	94.2793
2057.77	0.94476	94.476
2056.35	0.946687	94.6687
2054.94	0.948574	94.8574
2053.52	0.950421	95.0421
2052.11	0.952231	95.2231
2050.69	0.954006	95.4006
2049.27	0.95575	95.575
2047.86	0.957465	95.7465
2046.44	0.959157	95.9157
2045.02	0.960831	96.0831
2043.61	0.962493	96.2493
2042.19	0.964149	96.4149
2040.78	0.965803	96.5803
2039.36	0.967459	96.7459
2037.94	0.969121	96.9121
2036.53	0.970792	97.0792
2035.11	0.972474	97.2474
2033.69	0.974167	97.4167
2032.28	0.975869	97.5869
2030.86	0.977574	97.7574
2029.45	0.979277	97.9277
2028.03	0.980969	98.0969
2026.61	0.982644	98.2644
2025.2	0.984291	98.4291
2023.78	0.985902	98.5902
2022.37	0.987468	98.7468
2020.95	0.988978	98.8978
2019.53	0.990424	99.0424
2018.12	0.991799	99.1799
2016.7	0.993096	99.3096
2015.28	0.994308	99.4308
2013.87	0.995431	99.5431
2012.45	0.996465	99.6465
2011.04	0.99741	99.741
2009.62	0.998268	99.8268
2008.2	0.999042	99.9042
2006.79	0.999736	99.9736
2005.37	1.00036	100.036
2003.95	1.0009	100.09
2002.54	1.00139	100.139
2001.12	1.00181	100.181
1999.71	1.00216	100.216
1998.29	1.00246	100.246
1996.87	1.0027	100.27
1995.46	1.00288	100.288
1994.04	1.00301	100.301
1992.62	1.00308	100.308
1991.21	1.00309	100.308
1989.79	1.00303	100.303
1988.38	1.00292	100.292
1986.96	1.00274	100.274
1985.54	1.0025	100.25
1984.13	1.00219	100.219
1982.71	1.00182	100.182
1981.29	1.00138	100.138
1979.88	1.00087	100.087
1978.46	1.00031	100.031
1977.05	0.999691	99.9691
1975.63	0.999024	99.9024
1974.21	0.998312	99.8312
1972.8	0.997559	99.7559
1971.38	0.99677	99.677
1969.96	0.99595	99.595
1968.55	0.995105	99.5105
1967.13	0.994244	99.4244
1965.72	0.993373	99.3373
1964.3	0.992497	99.2497
1962.88	0.991623	99.1623
1961.47	0.990758	99.0758
1960.05	0.98991	98.991
1958.64	0.989085	98.9085
1957.22	0.988288	98.8288
1955.8	0.987525	98.7525
1954.39	0.986799	98.6799
1952.97	0.986115	98.6115
1951.55	0.985474	98.5474
1950.14	0.98488	98.488
1948.72	0.984333	98.4333
1947.31	0.983834	98.3834
1945.89	0.983384	98.3384
1944.47	0.982985	98.2985
1943.06	0.98264	98.264
1941.64	0.982347	98.2347
1940.22	0.982103	98.2103
1938.81	0.981904	98.1904
1937.39	0.98175	98.175
1935.98	0.981644	98.1644
1934.56	0.981584	98.1584
1933.14	0.981572	98.1572
1931.73	0.981604	98.1604
1930.31	0.981681	98.1681
1928.89	0.981802	98.1802
1927.48	0.981968	98.1968
1926.06	0.982177	98.2177
1924.65	0.982428	98.2428
1923.23	0.982721	98.2721
1921.81	0.983051	98.3051
1920.4	0.983414	98.3414
1918.98	0.983806	98.3806
1917.56	0.984224	98.4224
1916.15	0.984663	98.4663
1914.73	0.985118	98.5118
1913.32	0.985586	98.5586
1911.9	0.986066	98.6066
1910.48	0.986558	98.6558
1909.07	0.987057	98.7057
1907.65	0.987558	98.7558
1906.23	0.988052	98.8052
1904.82	0.988538	98.8538
1903.4	0.989015	98.9015
1901.99	0.989482	98.9482
1900.57	0.989936	98.9936
1899.15	0.99037	99.037
1897.74	0.990779	99.0779
1896.32	0.991159	99.1159
1894.91	0.991512	99.1512
1893.49	0.991837	99.1837
1892.07	0.992135	99.2135
1890.66	0.992409	99.2409
1889.24	0.992662	99.2662
1887.82	0.992897	99.2897
1886.41	0.993118	99.3118
1884.99	0.993331	99.3331
1883.58	0.993544	99.3544
1882.16	0.993767	99.3767
1880.74	0.994007	99.4007
1879.33	0.994275	99.4275
1877.91	0.994582	99.4582
1876.49	0.994934	99.4934
1875.08	0.995326	99.5326
1873.66	0.995754	99.5754
1872.25	0.996215	99.6215
1870.83	0.996706	99.6706
1869.41	0.997223	99.7223
1868	0.997755	99.7755
1866.58	0.998285	99.8285
1865.16	0.998797	99.8797
1863.75	0.999283	99.9283
1862.33	0.999738	99.9738
1860.92	1.00015	100.015
1859.5	1.00052	100.052
1858.08	1.00083	100.083
1856.67	1.00107	100.107
1855.25	1.00125	100.125
1853.83	1.00137	100.137
1852.42	1.00142	100.142
1851	1.00141	100.141
1849.59	1.00137	100.137
1848.17	1.0013	100.13
1846.75	1.00123	100.123
1845.34	1.00116	100.115
1843.92	1.00111	100.111
1842.5	1.00109	100.109
1841.09	1.00109	100.109
1839.67	1.00114	100.114
1838.26	1.00124	100.124
1836.84	1.00141	100.141
1835.42	1.00165	100.165
1834.01	1.00198	100.198
1832.59	1.00239	100.239
1831.18	1.0029	100.29
1829.76	1.00349	100.349
1828.34	1.00416	100.416
1826.93	1.00491	100.491
1825.51	1.00572	100.572
1824.09	1.00658	100.658
1822.68	1.00748	100.748
1821.26	1.00839	100.839
1819.85	1.0093	100.93
1818.43	1.01018	101.018
1817.01	1.011	101.1
1815.6	1.01175	101.175
1814.18	1.01238	101.238
1812.76	1.0129	101.29
1811.35	1.01327	101.327
1809.93	1.01348	101.348
1808.52	1.01352	101.352
1807.1	1.01338	101.338
1805.68	1.01307	101.307
1804.27	1.0126	101.26
1802.85	1.01199	101.199
1801.43	1.01127	101.127
1800.02	1.01044	101.044
1798.6	1.00954	100.954
1797.19	1.00858	100.858
1795.77	1.00757	100.757
1794.35	1.00654	100.654
1792.94	1.0055	100.55
1791.52	1.00448	100.448
1790.1	1.00348	100.348
1788.69	1.00248	100.248
1787.27	1.00146	100.146
1785.86	1.00039	100.039
1784.44	0.999239	99.9239
1783.02	0.997947	99.7947
1781.61	0.9965	99.65
1780.19	0.994897	99.4897
1778.77	0.993128	99.3128
1777.36	0.991169	99.1169
1775.94	0.988967	98.8967
1774.53	0.986439	98.6439
1773.11	0.983476	98.3476
1771.69	0.979946	97.9946
1770.28	0.975674	97.5674
1768.86	0.970417	97.0417
1767.45	0.963884	96.3884
1766.03	0.955765	95.5765
1764.61	0.945745	94.5745
1763.2	0.933501	93.3501
1761.78	0.918723	91.8723
1760.36	0.90114	90.114
1758.95	0.880533	88.0533
1757.53	0.856737	85.6737
1756.12	0.82968	82.968
1754.7	0.799388	79.9388
1753.28	0.765984	76.5984
1751.87	0.729686	72.9686
1750.45	0.690842	69.0842
1749.03	0.649964	64.9964
1747.62	0.607682	60.7682
1746.2	0.564664	56.4664
1744.79	0.521576	52.1576
1743.37	0.479073	47.9073
1741.95	0.43778	43.778
1740.54	0.398268	39.8268
1739.12	0.361036	36.1036
1737.7	0.326468	32.6468
1736.29	0.294799	29.4799
1734.87	0.266126	26.6126
1733.46	0.240467	24.0467
1732.04	0.217763	21.7763
1730.62	0.197859	19.7859
1729.21	0.180517	18.0517
1727.79	0.165468	16.5468
1726.37	0.152437	15.2437
1724.96	0.141164	14.1164
1723.54	0.131423	13.1423
1722.13	0.123038	12.3038
1720.71	0.115877	11.5877
1719.29	0.109847	10.9847
1717.88	0.104916	10.4916
1716.46	0.10113	10.113
1715.04	0.098588	9.8588
1713.63	0.097377	9.7377
1712.21	0.097544	9.7544
1710.8	0.099113	9.9113
1709.38	0.102082	10.2082
1707.96	0.106415	10.6415
1706.55	0.112031	11.2031
1705.13	0.118786	11.8786
1703.72	0.12647	12.647
1702.3	0.134827	13.4827
1700.88	0.143586	14.3586
1699.47	0.152456	15.2456
1698.05	0.161113	16.1113
1696.63	0.169236	16.9236
1695.22	0.176539	17.6539
1693.8	0.182786	18.2786
1692.39	0.187801	18.7801
1690.97	0.191468	19.1468
1689.55	0.193727	19.3727
1688.14	0.194569	19.4569
1686.72	0.194031	19.4031
1685.3	0.192192	19.2192
1683.89	0.189177	18.9177
1682.47	0.18516	18.516
1681.06	0.180335	18.0335
1679.64	0.174885	17.4885
1678.22	0.16899	16.899
1676.81	0.162826	16.2826
1675.39	0.156568	15.6568
1673.97	0.150383	15.0383
1672.56	0.144421	14.4421
1671.14	0.138805	13.8805
1669.73	0.133636	13.3636
1668.31	0.128997	12.8997
1666.89	0.12493	12.493
1665.48	0.121439	12.1439
1664.06	0.118518	11.8518
1662.64	0.116171	11.6171
1661.23	0.114398	11.4398
1659.81	0.113192	11.3192
1658.4	0.112546	11.2546
1656.98	0.112451	11.2451
1655.56	0.112895	11.2895
1654.15	0.113856	11.3856
1652.73	0.115317	11.5317
1651.31	0.117273	11.7273
1649.9	0.11973	11.973
1648.48	0.122695	12.2695
1647.07	0.126164	12.6164
1645.65	0.130128	13.0128
1644.23	0.134589	13.4589
1642.82	0.139565	13.9565
1641.4	0.145085	14.5085
1639.99	0.151184	15.1184
1638.57	0.157892	15.7892
1637.15	0.165234	16.5234
1635.74	0.173228	17.3228
1634.32	0.181866	18.1866
1632.9	0.191121	19.1121
1631.49	0.200974	20.0974
1630.07	0.21141	21.141
1628.66	0.222405	22.2405
1627.24	0.233913	23.3913
1625.82	0.245869	24.5869
1624.41	0.258196	25.8196
1622.99	0.270801	27.0801
1621.57	0.283568	28.3568
1620.16	0.296376	29.6376
1618.74	0.309114	30.9114
1617.33	0.321675	32.1675
1615.91	0.333938	33.3938
1614.49	0.345769	34.5769
1613.08	0.357057	35.7057
1611.66	0.367714	36.7714
1610.24	0.377667	37.7667
1608.83	0.38686	38.686
1607.41	0.395248	39.5248
1606	0.402792	40.2792
1604.58	0.409455	40.9455
1603.16	0.415205	41.5205
1601.75	0.420011	42.0011
1600.33	0.42385	42.385
1598.91	0.426711	42.6711
1597.5	0.428603	42.8603
1596.08	0.429535	42.9535
1594.67	0.429523	42.9523
1593.25	0.428604	42.8604
1591.83	0.426821	42.6821
1590.42	0.42421	42.421
1589	0.420807	42.0807
1587.58	0.416673	41.6673
1586.17	0.411901	41.1901
1584.75	0.406612	40.6612
1583.34	0.400937	40.0937
1581.92	0.395023	39.5023
1580.5	0.389034	38.9034
1579.09	0.383158	38.3158
1577.67	0.377589	37.7589
1576.26	0.372518	37.2518
1574.84	0.368136	36.8136
1573.42	0.364616	36.4616
1572.01	0.36209	36.209
1570.59	0.360659	36.0659
1569.17	0.360393	36.0393
1567.76	0.361336	36.1336
1566.34	0.363496	36.3496
1564.93	0.366841	36.6841
1563.51	0.371316	37.1316
1562.09	0.376842	37.6842
1560.68	0.383322	38.3322
1559.26	0.390637	39.0637
1557.84	0.398623	39.8623
1556.43	0.407078	40.7078
1555.01	0.41583	41.583
1553.6	0.424744	42.4744
1552.18	0.433697	43.3697
1550.76	0.442574	44.2574
1549.35	0.451272	45.1272
1547.93	0.459702	45.9702
1546.51	0.467791	46.7791
1545.1	0.475481	47.5481
1543.68	0.482717	48.2717
1542.27	0.489438	48.9438
1540.85	0.495567	49.5567
1539.43	0.501042	50.1042
1538.02	0.505831	50.5831
1536.6	0.509906	50.9906
1535.18	0.513216	51.3216
1533.77	0.515683	51.5683
1532.35	0.517205	51.7205
1530.94	0.517679	51.7679
1529.52	0.517023	51.7023
1528.1	0.51518	51.518
1526.69	0.512096	51.2096
1525.27	0.507706	50.7706
1523.85	0.50193	50.193
1522.44	0.494714	49.4714
1521.02	0.486064	48.6064
1519.61	0.47601	47.601
1518.19	0.464585	46.4585
1516.77	0.451822	45.1822
1515.36	0.437767	43.7767
1513.94	0.422479	42.2479
1512.53	0.40602	40.602
1511.11	0.388453	38.8453
1509.69	0.36985	36.985
1508.28	0.350298	35.0298
1506.86	0.329934	32.9934
1505.44	0.308982	30.8982
1504.03	0.287675	28.7675
1502.61	0.266174	26.6174
1501.2	0.244603	24.4603
1499.78	0.223095	22.3095
1498.36	0.201811	20.1811
1496.95	0.180944	18.0944
1495.53	0.160717	16.0717
1494.11	0.141335	14.1335
1492.7	0.122955	12.2955
1491.28	0.105695	10.5695
1489.87	0.08966	8.966
1488.45	0.074962	7.4962
1487.03	0.061703	6.1703
1485.62	0.049937	4.9937
1484.2	0.039659	3.9659
1482.78	0.030828	3.0828
1481.37	0.023376	2.3376
1479.95	0.017207	1.7207
1478.54	0.012201	1.2201
1477.12	0.008228	0.8228
1475.7	0.005161	0.5161
1474.29	0.002881	0.2881
1472.87	0.001293	0.1293
1471.45	0.000302	0.0302
1470.04	-0.000221	-0.0221
1468.62	-0.000426	-0.0426
1467.21	-0.00043	-0.043
1465.79	-0.000312	-0.0312
1464.37	-0.000121	-0.0121
1462.96	0.000115	0.0115
1461.54	0.000371	0.0371
1460.12	0.000617	0.0617
1458.71	0.000822	0.0822
1457.29	0.000974	0.0974
1455.88	0.001083	0.1083
1454.46	0.001165	0.1165
1453.04	0.001229	0.1229
1451.63	0.001275	0.1275
1450.21	0.001305	0.1305
1448.8	0.001324	0.1324
1447.38	0.001336	0.1336
1445.96	0.00134	0.134
1444.55	0.001334	0.1334
1443.13	0.001317	0.1317
1441.71	0.00129	0.129
1440.3	0.001255	0.1255
1438.88	0.001217	0.1217
1437.47	0.001179	0.1179
1436.05	0.001142	0.1142
1434.63	0.001102	0.1102
1433.22	0.001057	0.1057
1431.8	0.001009	0.1009
1430.38	0.000965	0.0965
1428.97	0.000931	0.0931
1427.55	0.000905	0.0905
1426.14	0.000885	0.0885
1424.72	0.000874	0.0874
1423.3	0.00087	0.087
1421.89	0.000871	0.0871
1420.47	0.000874	0.0874
1419.05	0.000881	0.0881
1417.64	0.000893	0.0893
1416.22	0.000916	0.0916
1414.81	0.000951	0.0951
1413.39	0.001	0.1
1411.97	0.001063	0.1063
1410.56	0.001143	0.1143
1409.14	0.001239	0.1239
1407.72	0.00135	0.135
1406.31	0.001476	0.1476
1404.89	0.001615	0.1615
1403.48	0.001766	0.1766
1402.06	0.001925	0.1925
1400.64	0.002083	0.2083
1399.23	0.002235	0.2235
1397.81	0.002378	0.2378
1396.39	0.00251	0.251
1394.98	0.002624	0.2624
1393.56	0.002714	0.2714
1392.15	0.002779	0.2779
1390.73	0.002817	0.2817
1389.31	0.002824	0.2824
1387.9	0.002799	0.2799
1386.48	0.002743	0.2743
1385.07	0.00266	0.266
1383.65	0.002562	0.2562
1382.23	0.00246	0.246
1380.82	0.002365	0.2365
1379.4	0.002284	0.2284
1377.98	0.002217	0.2217
1376.57	0.002161	0.2161
1375.15	0.002116	0.2116
1373.74	0.00208	0.208
1372.32	0.002053	0.2053
1370.9	0.002033	0.2033
1369.49	0.002018	0.2018
1368.07	0.002003	0.2003
1366.65	0.001987	0.1987
1365.24	0.001969	0.1969
1363.82	0.001945	0.1945
1362.41	0.001912	0.1912
1360.99	0.001869	0.1869
1359.57	0.001817	0.1817
1358.16	0.001759	0.1759
1356.74	0.001698	0.1698
1355.32	0.00164	0.164
1353.91	0.001588	0.1588
1352.49	0.001545	0.1545
1351.08	0.001518	0.1518
1349.66	0.001511	0.1511
1348.24	0.001528	0.1528
1346.83	0.001563	0.1563
1345.41	0.001611	0.1611
1343.99	0.001665	0.1665
1342.58	0.001722	0.1722
1341.16	0.001781	0.1781
1339.75	0.00184	0.184
1338.33	0.001895	0.1895
1336.91	0.001943	0.1943
1335.5	0.001981	0.1981
1334.08	0.002006	0.2006
1332.66	0.002016	0.2016
1331.25	0.002005	0.2005
1329.83	0.001969	0.1969
1328.42	0.001911	0.1911
1327	0.001836	0.1836
1325.58	0.001751	0.1751
1324.17	0.001664	0.1664
1322.75	0.001583	0.1583
1321.34	0.001513	0.1513
1319.92	0.001455	0.1455
1318.5	0.001413	0.1413
1317.09	0.00139	0.139
1315.67	0.001388	0.1388
1314.25	0.001409	0.1409
1312.84	0.001452	0.1452
1311.42	0.001519	0.1519
1310.01	0.001612	0.1612
1308.59	0.001732	0.1732
1307.17	0.00188	0.188
1305.76	0.002055	0.2055
1304.34	0.002253	0.2253
1302.92	0.00247	0.247
1301.51	0.0027	0.27
1300.09	0.002936	0.2936
1298.68	0.00317	0.317
1297.26	0.003393	0.3393
1295.84	0.003602	0.3602
1294.43	0.003795	0.3795
1293.01	0.003975	0.3975
1291.59	0.004143	0.4143
1290.18	0.004296	0.4296
1288.76	0.004433	0.4433
1287.35	0.004549	0.4549
1285.93	0.004641	0.4641
1284.51	0.004712	0.4712
1283.1	0.004763	0.4763
1281.68	0.004797	0.4797
1280.26	0.00482	0.482
1278.85	0.004835	0.4835
1277.43	0.004848	0.4848
1276.02	0.004869	0.4869
1274.6	0.004908	0.4908
1273.18	0.004977	0.4977
1271.77	0.005084	0.5084
1270.35	0.005231	0.5231
1268.93	0.00542	0.542
1267.52	0.005649	0.5649
1266.1	0.005912	0.5912
1264.69	0.006199	0.6199
1263.27	0.006499	0.6499
1261.85	0.0068	0.68
1260.44	0.007092	0.7092
1259.02	0.00736	0.736
1257.61	0.007593	0.7593
1256.19	0.007778	0.7778
1254.77	0.007907	0.7907
1253.36	0.007973	0.7973
1251.94	0.007978	0.7978
1250.52	0.00793	0.793
1249.11	0.007841	0.7841
1247.69	0.00773	0.773
1246.28	0.007618	0.7618
1244.86	0.007537	0.7537
1243.44	0.007525	0.7525
1242.03	0.007623	0.7623
1240.61	0.007873	0.7873
1239.19	0.00831	0.831
1237.78	0.008968	0.8968
1236.36	0.009874	0.9874
1234.95	0.011052	1.1052
1233.53	0.012515	1.2515
1232.11	0.014266	1.4266
1230.7	0.016298	1.6298
1229.28	0.018591	1.8591
1227.86	0.021121	2.1121
1226.45	0.023861	2.3861
1225.03	0.026783	2.6783
1223.62	0.029857	2.9857
1222.2	0.033053	3.3053
1220.78	0.036337	3.6337
1219.37	0.039683	3.9683
1217.95	0.043068	4.3068
1216.53	0.046472	4.6472
1215.12	0.049873	4.9873
1213.7	0.053253	5.3253
1212.29	0.056599	5.6599
1210.87	0.059901	5.9901
1209.45	0.063158	6.3158
1208.04	0.066371	6.6371
1206.62	0.069545	6.9545
1205.2	0.072689	7.2689
1203.79	0.075808	7.5808
1202.37	0.078905	7.8905
1200.96	0.081978	8.1978
1199.54	0.085018	8.5018
1198.12	0.088008	8.8008
1196.71	0.090929	9.0929
1195.29	0.093765	9.3765
1193.88	0.096508	9.6508
1192.46	0.099162	9.9162
1191.04	0.10175	10.175
1189.63	0.104311	10.4311
1188.21	0.106918	10.6918
1186.79	0.109671	10.9671
1185.38	0.11268	11.268
1183.96	0.116032	11.6032
1182.55	0.11977	11.977
1181.13	0.123884	12.3884
1179.71	0.12831	12.831
1178.3	0.132943	13.2943
1176.88	0.137642	13.7642
1175.46	0.142234	14.2234
1174.05	0.146518	14.6518
1172.63	0.150272	15.0272
1171.22	0.153266	15.3266
1169.8	0.155262	15.5262
1168.38	0.156031	15.6031
1166.97	0.155367	15.5367
[truncated: 471 more rows]
